# Supplementary material for: In situ ptychographic x-ray nanotomography of temperature-controlled crystallization processes
Source: Nat Commun. 2026 May 29;17:6994. doi: 10.1038/s41467-026-73738-1 (PMC13392228; doi:10.1038/s41467-026-73738-1)
Supplement: Supplementary file 10 — Source Data [file 41467_2026_73738_MOESM10_ESM.xlsx]

## Sheet: Fig. 1b
Time (hr)	Temperature (°C)	Tomogram ID
0	25	0
6.5	25	53.31
6.5	40.4	71.08
7.3	40.4	88.85
8	30	106.62
12.7	30	124.39
13	35.9	142.16
13.7	35.9	159.93
14.5	40	177.7
15.2	40	195.47
16	60	213.24
17.6	60	231.01
17.6	248.3	248.78
19.9	248.3	266.55
20.2	387	284.32
20.4	500	302.09
25	500	319.86

## Sheet: Fig. 2b
Electron Density (neÅ-3 )	Frequency
	19 (Tomo ID)	26 (Tomo ID)	27 (Tomo ID)	156 (Tomo ID)	197 (Tomo ID)	218 (Tomo ID)
0.00586	43808	46873	49692	53165	47190	57110
0.00977	41490	44164	46573	49958	47181	57093
0.01367	39287	41641	43701	46976	46989	56858
0.01758	37200	39302	41076	44220	46615	56405
0.02148	35228	37149	38698	41689	46058	55732
0.02539	33371	35180	36566	39384	45319	54841
0.0293	31630	33397	34682	37305	44397	53731
0.0332	29600	31655	33031	35298	42967	52036
0.03711	27969	30205	31778	33660	41433	50251
0.04102	26628	29046	30604	32297	39820	48350
0.04492	25651	28142	29721	31284	38434	46660
0.04883	24903	27376	28987	30412	37158	44996
0.05273	24272	26745	28316	29637	35984	43493
0.05664	23749	26055	27616	28954	34931	42028
0.06055	23233	25407	26985	28334	33981	40649
0.06445	22730	24830	26385	27802	33142	39270
0.06836	22258	24248	25834	27332	32432	38000
0.07227	21825	23740	25298	26939	31777	36802
0.07617	21380	23278	24874	26652	31291	35699
0.08008	21011	22875	24507	26388	30786	34692
0.08398	20691	22476	24192	26183	30272	33653
0.08789	20414	22156	23903	26082	29847	32698
0.0918	20259	21987	23822	26097	29592	31977
0.0957	20051	21827	23735	26131	29329	31255
0.09961	19859	21632	23680	26221	29051	30596
0.10352	19633	21381	23532	26246	28732	29913
0.10742	19478	21292	23555	26439	28541	29373
0.11133	19295	21180	23600	26628	28354	28841
0.11523	19169	21104	23592	26805	28227	28302
0.11914	19032	21071	23641	27009	28064	27772
0.12305	18931	21066	23717	27206	27945	27257
0.12695	18869	21047	23755	27381	27747	26718
0.13086	18831	21014	23822	27544	27658	26174
0.13477	18819	21010	23922	27744	27558	25684
0.13867	18740	21040	24013	27958	27459	25144
0.14258	18665	21027	24122	28238	27326	24593
0.14648	18587	20965	24298	28508	27225	24091
0.15039	18458	20952	24413	28744	27035	23627
0.1543	18390	21006	24643	29144	26978	23276
0.1582	18276	20957	24862	29525	26835	22904
0.16211	18166	20990	25013	29867	26643	22438
0.16602	18038	20949	25126	30053	26388	21986
0.16992	17976	20995	25312	30397	26242	21576
0.17383	17956	21055	25472	30712	26135	21157
0.17773	17928	21082	25659	30901	26000	20776
0.18164	17876	21106	25772	31118	25859	20440
0.18555	17809	21109	25866	31359	25708	20075
0.18945	17771	21100	25979	31552	25508	19696
0.19336	17724	21067	26162	31739	25329	19344
0.19727	17611	21062	26199	31821	25080	19018
0.20117	17507	20971	26257	31948	24869	18680
0.20508	17363	20872	26319	31997	24541	18331
0.20898	17210	20798	26332	31965	24189	17980
0.21289	17061	20708	26304	31829	23895	17640
0.2168	16945	20674	26409	31864	23680	17358
0.2207	16826	20626	26413	31771	23435	17069
0.22461	16696	20543	26437	31540	23146	16791
0.22852	16506	20377	26354	31255	22862	16576
0.23242	16436	20330	26314	31126	22672	16359
0.23633	16384	20264	26263	30878	22433	16148
0.24023	16300	20150	26191	30601	22204	15925
0.24414	16189	20094	26060	30213	21946	15688
0.24805	16108	19987	25902	29829	21641	15434
0.25195	16002	19864	25710	29383	21274	15211
0.25586	15885	19741	25522	28901	20986	14984
0.25977	15780	19621	25300	28303	20605	14717
0.26367	15654	19454	25005	27689	20192	14469
0.26758	15557	19271	24692	27007	19813	14225
0.27148	15443	19071	24354	26266	19405	13987
0.27539	15312	18835	23980	25541	19023	13813
0.2793	15282	18706	23645	24950	18752	13652
0.2832	15216	18528	23259	24269	18434	13480
0.28711	15139	18358	22897	23535	18113	13284
0.29102	15054	18197	22483	22817	17765	13061
0.29492	15023	18069	22098	22192	17427	12875
0.29883	14967	17911	21758	21582	17107	12734
0.30273	14885	17760	21376	20904	16804	12528
0.30664	14867	17615	20964	20174	16412	12333
0.31055	14839	17445	20526	19480	16052	12132
0.31445	14796	17248	20092	18781	15716	11930
0.31836	14743	17094	19609	18142	15322	11738
0.32227	14696	16946	19132	17497	15005	11548
0.32617	14690	16788	18637	16855	14701	11364
0.33008	14697	16649	18171	16238	14382	11177
0.33398	14752	16542	17727	15577	14035	10994
0.33789	14845	16408	17250	15011	13707	10786
0.3418	14974	16386	16864	14536	13450	10646
0.3457	15119	16303	16444	14057	13192	10534
0.34961	15266	16210	16018	13579	12937	10377
0.35352	15422	16112	15624	13089	12634	10217
0.35742	15658	16059	15257	12678	12401	10069
0.36133	15873	16019	14877	12307	12147	9910
0.36523	16156	16022	14529	11967	11907	9781
0.36914	16449	16015	14188	11599	11730	9668
0.37305	16867	15999	13851	11241	11537	9551
0.37695	17319	16051	13528	10869	11297	9417
0.38086	17915	16141	13231	10483	11074	9278
0.38477	18471	16203	12931	10125	10841	9142
0.38867	19007	16311	12647	9784	10641	9030
0.39258	19587	16403	12364	9461	10419	8903
0.39648	20178	16480	12097	9140	10190	8744
0.40039	20754	16556	11861	8824	9951	8587
0.4043	21403	16709	11640	8602	9794	8480
0.4082	21976	16832	11438	8359	9571	8338
0.41211	22558	16967	11216	8128	9380	8246
0.41602	23096	17056	10991	7881	9195	8139
0.41992	23775	17233	10810	7685	9012	8034
0.42383	24405	17454	10643	7460	8832	7928
0.42773	25002	17618	10508	7226	8651	7831
0.43164	25441	17711	10346	6997	8464	7756
0.43555	25860	17831	10208	6757	8295	7640
0.43945	26160	17884	10060	6531	8113	7499
0.44336	26370	17850	9925	6288	7961	7353
0.44727	26429	17781	9818	6082	7803	7240
0.45117	26323	17692	9653	5869	7651	7139
0.45508	26115	17544	9505	5654	7494	7033
0.45898	25811	17360	9335	5467	7324	6931
0.46289	25416	17158	9199	5285	7158	6825
0.4668	25066	17008	9087	5157	7023	6725
0.4707	24593	16804	8947	4998	6885	6614
0.47461	24046	16517	8819	4841	6742	6534
0.47852	23426	16164	8636	4670	6596	6426
0.48242	22832	15900	8513	4514	6479	6334
0.48633	22170	15532	8347	4325	6353	6245
0.49023	21473	15156	8216	4147	6233	6169
0.49414	20730	14777	8040	4004	6098	6105
0.49805	19970	14380	7860	3817	5975	6038
0.50195	19213	13981	7719	3680	5848	5964
0.50586	18463	13584	7582	3551	5711	5867
0.50977	17687	13186	7434	3424	5599	5787
0.51367	16946	12790	7276	3326	5479	5697
0.51758	16197	12387	7124	3205	5377	5609
0.52148	15463	11961	6976	3066	5277	5534
0.52539	14762	11530	6787	2930	5162	5451
0.5293	14125	11170	6654	2839	5081	5383
0.5332	13503	10766	6465	2710	4961	5306
0.53711	12944	10426	6329	2606	4831	5222
0.54102	12423	10067	6147	2501	4725	5121
0.54492	11987	9755	5976	2401	4629	5046
0.54883	11537	9427	5857	2337	4538	4972
0.55273	11106	9118	5695	2259	4436	4897
0.55664	10644	8811	5522	2172	4370	4811
0.56055	10192	8505	5368	2098	4289	4752
0.56445	9767	8195	5192	2005	4218	4671
0.56836	9364	7870	5023	1923	4143	4606
0.57227	8963	7548	4849	1869	4064	4531
0.57617	8561	7259	4689	1821	4010	4449
0.58008	8177	6955	4526	1760	3931	4376
0.58398	7852	6706	4393	1714	3867	4302
0.58789	7524	6427	4241	1660	3832	4242
0.5918	7226	6192	4094	1636	3811	4204
0.5957	6899	5927	3976	1611	3778	4169
0.59961	6551	5665	3805	1576	3753	4120
0.60352	6199	5401	3652	1540	3747	4066
0.60742	5871	5137	3513	1521	3729	4039
0.61133	5568	4886	3362	1512	3695	3989
0.61523	5261	4617	3216	1515	3649	3953
0.61914	4957	4373	3082	1530	3613	3905
0.62305	4664	4136	2941	1522	3583	3857
0.62695	4361	3894	2792	1526	3529	3800
0.63086	4092	3663	2664	1523	3503	3745
0.63477	3832	3422	2537	1523	3472	3671
0.63867	3585	3217	2414	1522	3443	3609
0.64258	3341	3020	2286	1515	3419	3569
0.64648	3111	2821	2173	1502	3394	3516
0.65039	2912	2638	2074	1490	3372	3485
0.6543	2735	2475	1981	1469	3357	3458
0.6582	2577	2332	1895	1456	3318	3444
0.66211	2409	2195	1799	1433	3270	3426
0.66602	2265	2066	1717	1405	3219	3403
0.66992	2121	1949	1634	1363	3167	3378
0.67383	1986	1838	1554	1331	3107	3353
0.67773	1876	1731	1486	1288	3043	3312
0.68164	1770	1645	1428	1266	2982	3267
0.68555	1674	1572	1383	1230	2915	3245
0.68945	1579	1497	1334	1197	2858	3243
0.69336	1499	1430	1305	1175	2792	3223
0.69727	1444	1369	1273	1149	2770	3242
0.70117	1399	1329	1248	1118	2757	3255
0.70508	1362	1297	1222	1102	2760	3301
0.70898	1320	1269	1197	1090	2786	3349
0.71289	1287	1246	1194	1092	2810	3376
0.7168	1274	1244	1203	1112	2867	3426
0.7207	1270	1241	1208	1146	2917	3467
0.72461	1272	1255	1232	1198	2979	3526
0.72852	1278	1286	1274	1265	3060	3579
0.73242	1323	1334	1337	1370	3167	3670
0.73633	1385	1403	1412	1479	3271	3767
0.74023	1479	1498	1529	1627	3400	3865
0.74414	1616	1627	1665	1815	3546	3970
0.74805	1767	1795	1824	2005	3701	4089
0.75195	1945	1983	2033	2252	3876	4213
0.75586	2156	2236	2294	2536	4045	4332
0.75977	2425	2533	2603	2857	4215	4435
0.76367	2725	2878	2948	3213	4366	4532
0.76758	3049	3239	3323	3611	4491	4597
0.77148	3398	3613	3722	3992	4586	4646
0.77539	3723	4007	4106	4367	4619	4623
0.7793	4073	4383	4481	4709	4623	4590
0.7832	4390	4724	4822	4984	4559	4483
0.78711	4642	4998	5102	5180	4464	4351
0.79102	4800	5164	5250	5278	4279	4152
0.79492	4880	5253	5309	5234	4075	3936
0.79883	4855	5204	5259	5103	3829	3651
0.80273	4737	5071	5086	4838	3543	3371
0.80664	4531	4817	4813	4490	3233	3061
0.81055	4221	4474	4443	4063	2891	2739
0.81445	3856	4030	3998	3595	2561	2416
0.81836	3438	3550	3510	3086	2220	2095
0.82227	2968	3065	2994	2592	1875	1772
0.82617	2532	2579	2509	2115	1566	1489
0.83008	2101	2125	2061	1697	1297	1234
0.83398	1689	1716	1659	1322	1060	1021
0.83789	1332	1351	1288	1010	834	827
0.8418	1047	1062	999	756	679	670
0.8457	794	806	752	557	531	529
0.84961	599	614	558	401	418	428
0.85352	441	460	413	294	319	326
0.85742	323	340	301	205	245	256
0.86133	245	241	217	147	190	197
0.86523	177	178	162	107	142	150
0.86914	124	125	117	76	105	111
0.87305	89	91	87	59	79	86
0.87695	65	69	67	43	59	64
0.88086	48	51	52	34	43	45
0.88477	33	35	36	22	30	34
0.88867	22	24	26	15	24	26
0.89258	14	18	19	9	15	19
0.89648	9	12	12	6	13	15
0.90039	7	7	8	4	7	10
0.9043	5	4	5	2	6	8
0.9082	3	3	4	1	4	7
0.91211	2	3	3	1	4	4
0.91602	2	2	2	1	2	3
0.91992	2	2	2	1	1	2
0.92383	1	1	1	0	0	1
0.92773	0	1	0	0	0	0
0.93164	0	0	0	0	0	0
0.93555	0	0	0	0	0	0
0.93945	0	0	0	0	0	0
0.94336	0	0	0	0	0	0
0.94727	0	0	0	0	0	0
0.95117	0	0	0	0	0	0
0.95508	0	0	0	0	0	0
0.95898	0	0	0	0	0	0
0.96289	0	0	0	0	0	0
0.9668	0	0	0	0	0	0
0.9707	0	0	0	0	0	0
0.97461	0	0	0	0	0	0
0.97852	0	0	0	0	0	0
0.98242	0	0	0	0	0	0
0.98633	0	0	0	0	0	0
0.99023	0	0	0	0	0	0
0.99414	0	0	0	0	0	0
0.99805	0	0	0	0	0	0

## Sheet: Fig. 2c
Temperature (°C)	25	25	25	25	25	25	25	25	25	25	25	25	25	25	25	25	25	25	25	25	25	25	25	40	40	40	40	40	40	40	40	40	40	40	40	40	40	40	60	60	60	60	60	60	60	60	60	60	60
Tomogram ID	1	2	3	4	5	6	7	8	9	10	11	12	13	14	15	16	17	18	19	20	21	22	23	24	25	26	27	28	29	30	31	32	33	34	35	36	37	38	134	135	136	137	138	139	140	141	142	143	144
Electron Density (neÅ-3 )
0.00586	42174	42183	42179	42188	42196	42196	42143	42161	42125	42106	42070	42042	42079	42075	41997	42006	42031	42082	41947	41987	42055	42174	42124	42427	42717	45900	49277	49675	50234	50161	50413	50511	50548	50685	50779	50828	50800	50836	50780	50741	50739	50719	50593	50672	50783	50871	51046	50967	50969
0.00977	42328	42325	42343	42333	42323	42308	42313	42300	42258	42268	42268	42159	42082	42108	42088	41982	41939	41843	41958	41881	41817	41761	41788	41575	41931	44594	47135	47617	48279	48786	49019	49106	49243	49423	49608	49737	49853	49869	49989	50012	49983	49998	49966	49933	50003	49984	49918	49914	49986
0.01367	40928	40924	40927	40926	40926	40918	40917	40890	40907	40882	40877	40878	40883	40817	40850	40860	40832	40772	40652	40701	40630	40528	40360	40313	40476	42523	43789	44591	45635	46002	46159	46373	46620	46682	46769	46894	46999	47081	47256	47219	47184	47162	47275	47311	47356	47459	47487	47537	47535
0.01758	38513	38509	38505	38498	38522	38563	38545	38536	38508	38533	38463	38454	38410	38384	38235	38222	38180	38182	38207	38142	38058	38091	38099	37892	37530	39641	41092	41571	42490	42972	43347	43585	43756	43980	44142	44163	44273	44416	44705	44653	44647	44615	44574	44532	44566	44573	44615	44692	44765
0.02148	36025	36031	36024	36037	36035	35998	36037	35983	36026	36013	36015	36042	35985	36011	36020	35983	35990	35951	35904	35730	35662	35513	35610	35439	35246	37055	38786	39083	39853	40287	40622	40787	40913	41141	41309	41570	41612	41648	41775	41789	41796	41920	41993	42033	42002	42045	42099	41995	42001
0.02539	33615	33613	33599	33609	33608	33628	33607	33638	33546	33492	33498	33509	33528	33439	33402	33429	33368	33438	33308	33300	33305	33416	33295	33304	33190	35334	36290	37071	37469	37837	37980	38082	38184	38260	38443	38432	38589	38674	38887	38851	38918	38824	38800	38814	38776	38780	38721	38813	38807
0.0293	31705	31695	31717	31704	31699	31695	31701	31683	31676	31632	31634	31705	31627	31631	31637	31607	31547	31350	31422	31468	31435	31332	31485	31317	31426	32942	34326	35081	35506	35641	35879	36032	36259	36312	36424	36506	36506	36584	36601	36607	36513	36564	36676	36603	36590	36523	36588	36482	36477
0.0332	29109	29114	29105	29108	29123	29116	29106	29124	29150	29146	29091	29038	29062	29118	29139	29018	29122	29081	29124	29133	29022	29016	29226	29367	29473	31394	32902	33449	33700	33947	34060	34130	34189	34297	34354	34414	34460	34465	34555	34551	34543	34575	34415	34401	34463	34529	34452	34588	34503
0.03711	27829	27837	27827	27836	27822	27832	27838	27818	27797	27805	27780	27759	27834	27757	27782	27780	27614	27833	27798	27694	27765	27777	27613	27811	28134	30240	31816	32629	32853	32891	33065	33083	33136	33259	33307	33370	33393	33381	33419	33329	33341	33207	33245	33254	33275	33222	33171	33176	33188
0.04102	26615	26612	26614	26606	26617	26619	26608	26618	26602	26541	26607	26582	26487	26467	26469	26495	26587	26461	26395	26572	26619	26513	26562	26671	27126	29017	30837	31483	31654	31745	31748	31894	31945	32012	32005	31984	32012	32038	32024	32017	31909	31982	31952	31961	31861	31909	31883	31792	31761
0.04492	25758	25756	25767	25757	25744	25765	25772	25759	25725	25774	25704	25681	25731	25725	25768	25734	25756	25786	25807	25752	25773	26019	26020	26020	26127	28315	29671	30703	30769	30837	31028	31001	31028	30999	31037	31066	31064	31085	31009	31011	31076	31076	31077	31103	31043	30992	31057	31086	31207
0.04883	24772	24768	24757	24772	24773	24737	24726	24726	24774	24761	24764	24768	24681	24685	24711	24792	24813	24829	24710	24770	24903	24876	25085	25171	25549	27352	29057	29653	29840	29926	29939	29979	30027	30010	30012	30008	30048	30071	30076	30088	30066	30039	30022	30031	30088	30052	30033	30000	30011
0.05273	24353	24364	24373	24363	24365	24373	24356	24386	24373	24365	24368	24368	24430	24448	24354	24377	24347	24335	24450	24432	24398	24561	24523	24805	25201	26692	28350	29159	29301	29320	29246	29336	29291	29331	29383	29402	29372	29375	29308	29270	29278	29208	29223	29268	29292	29411	29358	29402	29356
0.05664	23749	23748	23743	23744	23754	23775	23754	23688	23721	23823	23808	23766	23762	23789	23738	23715	23759	23836	23852	23818	23838	23909	24013	24057	24448	25838	27665	28449	28511	28505	28591	28542	28620	28585	28573	28585	28623	28629	28619	28639	28599	28652	28696	28583	28496	28414	28489	28530	28391
0.06055	23050	23048	23050	23059	23039	23029	23071	23072	23099	23026	23045	23058	23040	23025	23058	23015	22902	22953	23082	23124	23169	23229	23301	23340	23681	25630	26623	27441	27523	27677	27630	27685	27671	27751	27717	27710	27676	27700	27670	27627	27605	27598	27546	27557	27671	27648	27666	27621	27751
0.06445	23570	23568	23560	23564	23588	23566	23521	23521	23470	23431	23441	23456	23447	23432	23464	23484	23586	23406	23379	23386	23357	23455	23381	23467	23928	25410	27069	27579	27875	27849	28005	28019	27978	27988	28022	28041	28058	28024	27980	27880	27918	27848	27921	28062	27995	27984	28019	27993	27998
0.06836	22180	22177	22196	22198	22167	22179	22223	22243	22208	22207	22181	22206	22206	22189	22270	22252	22185	22219	22184	22216	22336	22262	22416	22510	22770	24298	25776	26274	26478	26635	26541	26542	26589	26582	26612	26607	26608	26613	26593	26657	26595	26617	26560	26408	26374	26466	26343	26272	26263
0.07227	21679	21690	21684	21677	21690	21666	21626	21597	21647	21697	21684	21647	21650	21581	21591	21586	21639	21632	21655	21665	21630	21612	21533	21678	22068	23427	25267	26044	26023	25988	26066	26098	26114	26160	26182	26190	26180	26205	26216	26187	26224	26228	26214	26334	26407	26330	26399	26548	26609
0.07617	21161	21154	21157	21146	21149	21172	21176	21142	21149	21126	21154	21145	21183	21186	21048	21069	21112	21139	21195	21126	21147	21273	21391	21476	21576	22867	24569	25449	25709	25817	25823	25857	25903	25943	25918	25914	25920	25885	25818	25823	25803	25809	25841	25891	25883	25944	25936	25901	26004
0.08008	20980	20979	20972	20988	20982	20984	20955	20964	20965	20979	20949	20940	20911	20914	20957	21025	20965	20916	20973	21003	21026	20928	20999	21204	21356	22932	24610	25211	25301	25304	25369	25351	25374	25305	25353	25358	25355	25380	25326	25306	25329	25286	25243	25158	25148	25158	25327	25445	25367
0.08398	20623	20630	20624	20633	20633	20620	20620	20591	20593	20601	20640	20640	20599	20600	20590	20557	20606	20675	20612	20690	20713	20669	20743	20847	21137	22608	24029	25080	25307	25287	25302	25306	25279	25330	25299	25327	25348	25330	25303	25304	25247	25269	25354	25335	25374	25352	25323	25125	25052
0.08789	20685	20679	20681	20657	20659	20649	20641	20645	20653	20626	20591	20611	20610	20669	20625	20560	20605	20676	20662	20619	20623	20651	20626	20676	20977	22149	23932	25158	25077	25185	25194	25287	25302	25317	25318	25328	25349	25357	25310	25290	25293	25241	25111	25228	25319	25318	25155	25348	25383
0.0918	20321	20323	20329	20330	20327	20334	20360	20324	20272	20251	20199	20170	20221	20216	20220	20233	20217	20146	20117	20131	20189	20211	20222	20302	20561	22103	23879	24389	24523	24521	24496	24465	24512	24534	24529	24517	24505	24496	24496	24481	24520	24608	24688	24607	24534	24676	24938	24844	24862
0.0957	20204	20205	20210	20223	20234	20218	20197	20201	20152	20173	20195	20225	20164	20207	20162	20088	20087	20043	20075	20030	20006	19933	19963	20163	20240	21890	23886	25059	25318	25342	25523	25434	25439	25438	25500	25492	25477	25493	25508	25451	25377	25404	25407	25480	25489	25490	25421	25398	25514
0.09961	20014	20012	20001	19994	19958	20004	19995	19993	19997	20016	20013	19953	19944	19890	19945	19961	19941	19901	19898	19981	19977	20077	20118	20074	20239	21593	23531	24649	24721	24911	24806	24870	24870	24867	24882	24884	24888	24910	24892	24936	24806	24774	24853	24804	24990	24999	25080	25266	25206
0.10352	19715	19719	19728	19727	19748	19724	19741	19724	19766	19698	19721	19713	19727	19724	19737	19756	19796	19815	19761	19799	19728	19721	19826	19757	19752	21329	23546	24742	24886	24850	24963	24989	24951	25002	25024	25032	25039	25019	24982	24963	25052	25087	25051	25159	24995	25060	25016	25018	25178
0.10742	19611	19604	19596	19610	19609	19629	19594	19578	19549	19530	19512	19561	19492	19455	19464	19504	19412	19479	19617	19513	19458	19635	19600	19642	19867	21241	23728	24702	24746	24785	24783	24866	24947	24940	24940	24962	24939	24946	24949	24896	24938	24904	24971	24988	25117	25170	25190	25127	25048
0.11133	19406	19410	19413	19399	19404	19387	19388	19389	19344	19363	19337	19300	19312	19319	19299	19271	19265	19202	19082	19186	19170	19193	19241	19284	19391	21309	23600	24530	24729	24825	24846	24852	24828	24823	24852	24895	24868	24854	24801	24833	24854	24934	24923	24789	24822	24839	24927	25039	25162
0.11523	18993	18986	18997	19000	18982	18967	18950	18956	18966	18955	18959	18920	18890	18900	18919	18886	18889	19004	19025	19051	19234	19080	19089	19151	19384	21048	23497	24813	24950	25013	25048	25062	25110	25169	25141	25087	25136	25140	25110	25061	25067	24944	25011	25198	25196	25243	25362	25514	25438
0.11914	19096	19094	19101	19100	19113	19107	19112	19113	19093	19054	19076	19048	19127	19158	19129	19112	19106	18991	19076	19133	19117	19115	19162	19145	19437	20890	23447	24466	24702	24703	24808	24750	24784	24767	24762	24804	24823	24813	24782	24803	24805	24880	24837	24895	24963	24943	25049	25057	25251
0.12305	18937	18956	18936	18943	18939	18940	18909	18903	18870	18883	18901	18921	18888	18847	18826	18807	18838	18823	18875	18872	18888	18965	18904	19040	19269	20961	23466	24938	24955	24922	24943	24961	24990	25016	25032	25010	25015	25022	25055	25109	25018	24980	24984	24999	25175	25301	25283	25293	25247
0.12695	19266	19253	19249	19241	19240	19236	19254	19262	19229	19248	19168	19216	19201	19178	19218	19246	19153	19152	19121	19136	19152	19168	19144	19136	19475	21497	24425	25633	25717	25926	25873	25922	25925	25923	25915	25894	25909	25913	25917	25822	25883	25932	25968	26071	26110	26180	26165	26188	26290
0.13086	18659	18662	18661	18666	18666	18659	18665	18671	18665	18617	18708	18684	18676	18736	18749	18730	18758	18685	18657	18595	18640	18595	18594	18649	18891	20769	23907	24879	25131	25163	25215	25260	25244	25279	25289	25328	25282	25302	25275	25316	25251	25314	25230	25336	25390	25444	25559	25647	25693
0.13477	18907	18904	18919	18919	18923	18947	18907	18903	18878	18882	18818	18902	18895	18811	18770	18803	18804	18824	18792	18803	18725	18778	18773	18761	18983	21202	23539	25082	25241	25216	25227	25283	25293	25326	25316	25342	25343	25324	25345	25333	25312	25340	25489	25591	25582	25522	25527	25588	25595
0.13867	18955	18959	18953	18951	18937	18913	18939	18878	18918	18817	18842	18762	18810	18850	18835	18822	18853	18794	18770	18735	18716	18730	18825	18837	19144	20972	24163	25476	25468	25643	25614	25650	25657	25644	25684	25661	25669	25668	25651	25617	25674	25626	25651	25632	25730	25866	25957	26098	26136
0.14258	18928	18925	18928	18917	18923	18938	18947	18932	18895	18963	18928	18875	18866	18775	18784	18824	18715	18771	18703	18647	18606	18671	18663	18693	18947	20939	24024	25474	25727	25683	25738	25710	25732	25802	25803	25804	25776	25792	25761	25773	25711	25742	25835	25959	26082	26107	26207	26215	26323
0.14648	18520	18523	18514	18508	18487	18495	18486	18464	18467	18468	18477	18533	18483	18527	18481	18468	18526	18582	18676	18671	18665	18666	18623	18757	19016	20877	24171	25994	26017	26067	26206	26215	26237	26215	26243	26221	26257	26252	26189	26162	26294	26332	26253	26291	26321	26378	26284	26427	26573
0.15039	18471	18468	18478	18462	18469	18459	18479	18500	18536	18478	18461	18446	18390	18398	18398	18419	18413	18413	18471	18468	18516	18425	18569	18426	18635	21014	24499	25844	25979	26019	25959	25944	25926	25889	25883	25947	25956	26013	26018	26008	25979	25877	26127	26235	26305	26458	26764	26805	26839
0.1543	18392	18392	18384	18397	18408	18408	18387	18372	18331	18373	18393	18361	18399	18379	18413	18363	18361	18390	18363	18360	18306	18378	18242	18455	18758	21139	24541	25988	26325	26468	26525	26543	26544	26588	26595	26569	26589	26542	26577	26516	26488	26647	26610	26788	26988	27096	27185	27123	27088
0.1582	18172	18173	18183	18189	18173	18163	18151	18142	18159	18130	18113	18183	18164	18172	18159	18170	18187	18163	18186	18185	18206	18231	18307	18326	18585	20972	24809	26381	26496	26532	26593	26641	26677	26662	26683	26708	26708	26727	26723	26805	26742	26900	26912	26942	27035	27007	27059	27177	27310
0.16211	18211	18209	18209	18206	18214	18202	18223	18234	18201	18207	18182	18153	18187	18230	18253	18215	18176	18186	18242	18187	18226	18168	18203	18375	18441	20828	25245	27221	27315	27414	27437	27458	27434	27435	27436	27438	27431	27399	27442	27403	27522	27339	27370	27470	27459	27635	27619	27888	27908
0.16602	18127	18129	18127	18140	18135	18112	18085	18116	18141	18098	18108	18080	18113	18090	18044	18070	18069	17988	17995	18184	18152	18193	18192	18252	18691	20956	25490	26929	27220	27176	27232	27275	27295	27339	27321	27355	27357	27393	27399	27382	27364	27454	27559	27586	27693	27769	27882	27884	27956
0.16992	17890	17881	17878	17873	17868	17868	17892	17880	17888	17950	17835	17870	17850	17837	17893	17905	17912	18019	17907	17921	17930	17875	17818	18056	18386	21241	24982	27071	27231	27410	27380	27364	27392	27411	27451	27418	27415	27413	27368	27407	27404	27513	27655	27677	27839	27871	28056	28133	28237
0.17383	18047	18054	18051	18044	18053	18030	18023	18023	18010	18013	18100	18052	18075	18084	18032	18032	17990	18052	18078	18001	18051	18091	18019	18010	18440	20860	25372	27109	27442	27458	27458	27460	27549	27553	27577	27594	27583	27607	27651	27607	27596	27546	27626	27902	28095	28200	28206	28255	28353
0.17773	17968	17977	17970	17969	17963	17963	17933	17927	17946	17922	17873	17885	17840	17787	17812	17879	17935	17907	17851	17992	17995	17975	18026	18039	18359	20891	25663	27622	27690	27738	27784	27825	27783	27811	27869	27863	27904	27884	27843	27905	27889	27920	27944	27986	27970	28278	28500	28590	28697
0.18164	17913	17906	17912	17895	17922	17921	17907	17880	17842	17874	17887	17811	17807	17783	17758	17646	17647	17662	17740	17687	17656	17663	17636	17693	18095	21177	25606	27611	27837	27886	27922	27952	27978	27990	27990	27975	27980	27969	28008	27941	28054	28054	28277	28426	28570	28557	28610	28610	28639
0.18555	17776	17776	17781	17803	17779	17797	17784	17779	17813	17752	17766	17823	17797	17847	17779	17857	17805	17750	17766	17746	17822	17895	17914	17983	18144	20963	25643	27796	27914	27982	28054	28100	28096	28162	28203	28243	28254	28251	28168	28284	28302	28398	28381	28435	28581	28553	28612	28777	28960
0.18945	18179	18180	18176	18184	18183	18167	18147	18155	18140	18128	18123	18146	18145	18103	18156	18094	18165	18160	18103	18091	18185	18217	18342	18372	18582	21660	26672	28662	28960	29045	29086	29050	29051	29008	29042	29027	29030	29046	29164	29061	29112	29166	29225	29311	29431	29560	29702	29729	29903
0.19336	17577	17578	17578	17562	17579	17586	17583	17580	17568	17564	17589	17592	17636	17679	17581	17561	17622	17702	17753	17756	17639	17714	17666	17657	18003	21102	26101	28280	28511	28604	28568	28615	28676	28692	28674	28733	28695	28713	28773	28776	28627	28691	28803	29058	29159	29199	29213	29251	29314
0.19727	17494	17492	17484	17481	17468	17480	17510	17496	17515	17522	17473	17467	17515	17428	17476	17507	17530	17477	17496	17564	17580	17493	17581	17631	17902	20710	26210	28257	28406	28518	28586	28587	28558	28595	28631	28637	28651	28653	28654	28618	28738	28754	28995	29004	29014	29300	29512	29602	29759
0.20117	17442	17440	17446	17454	17444	17459	17455	17435	17350	17387	17455	17387	17335	17426	17403	17399	17371	17443	17345	17246	17316	17350	17394	17417	17807	20862	25967	28499	28692	28609	28651	28691	28683	28724	28741	28732	28747	28739	28855	28969	28937	28927	28896	28853	29006	29123	29170	29417	29550
0.20508	17289	17288	17274	17272	17278	17274	17291	17258	17297	17313	17284	17340	17404	17387	17472	17432	17399	17430	17430	17303	17319	17399	17259	17363	17556	20954	26246	28325	28501	28534	28556	28532	28584	28584	28585	28603	28604	28625	28665	28614	28672	28842	28849	29085	29171	29389	29465	29592	29691
0.20898	17301	17292	17307	17301	17297	17298	17286	17307	17325	17332	17360	17365	17289	17258	17240	17258	17279	17279	17375	17533	17393	17349	17368	17349	17696	20943	26374	28652	28932	29040	29071	29087	29126	29082	29099	29062	29099	29070	29057	29121	29144	29142	29224	29367	29639	29654	29805	29799	29818
0.21289	17037	17042	17038	17044	17069	17040	17024	17028	16994	17009	17051	17022	16978	17038	17063	17067	17068	17038	17130	17060	17171	17105	17109	17194	17563	20653	26546	28810	28905	29005	29073	29075	29065	29102	29104	29156	29134	29165	29194	29093	29161	29188	29344	29460	29697	29836	30032	30165	30311
0.2168	16915	16920	16922	16917	16898	16889	16871	16896	16863	16899	16873	16864	16868	16827	16838	16836	16767	16720	16708	16842	16896	16923	16998	17081	17148	20643	26140	29028	29148	29112	29195	29211	29236	29260	29258	29257	29283	29267	29396	29405	29278	29430	29543	29728	29848	29962	30083	30100	30087
0.2207	16735	16736	16731	16728	16743	16760	16738	16693	16744	16656	16680	16717	16714	16758	16779	16761	16769	16818	16794	16780	16775	16739	16695	16811	17152	20496	26563	28729	29081	29174	29198	29205	29259	29338	29338	29347	29337	29326	29294	29290	29407	29426	29428	29601	29722	29800	29972	30224	30312
0.22461	16523	16518	16514	16514	16498	16504	16523	16566	16583	16603	16621	16627	16649	16633	16631	16679	16646	16629	16692	16707	16643	16772	16839	16834	17106	20655	26414	28606	28862	28897	28866	28920	28881	28874	28889	28903	28918	28938	29022	29098	29192	29149	29291	29455	29521	29618	29584	29720	29746
0.22852	16646	16654	16665	16653	16651	16660	16654	16637	16633	16692	16732	16695	16740	16730	16725	16792	16780	16676	16694	16780	16712	16738	16775	16826	17216	20494	26351	28561	28805	28945	29077	29105	29054	29067	29129	29094	29095	29132	29197	29139	29212	29189	29258	29347	29576	29660	29839	29867	30201
0.23242	16432	16425	16430	16430	16426	16425	16381	16452	16494	16440	16386	16403	16449	16415	16458	16431	16441	16490	16469	16381	16541	16480	16440	16489	16545	20371	26373	28941	29160	29193	29148	29127	29233	29220	29196	29204	29218	29223	29330	29341	29307	29446	29508	29560	29451	29692	29717	29988	29849
0.23633	16199	16196	16184	16181	16192	16172	16187	16152	16125	16174	16123	16202	16171	16169	16127	16176	16308	16323	16211	16239	16176	16211	16278	16317	16662	20036	26295	28402	28698	28780	28839	28862	28887	28877	28854	28900	28912	28918	28926	28961	29022	29125	29215	29311	29467	29468	29627	29478	29570
0.24023	16052	16054	16064	16065	16053	16063	16078	16054	16021	15998	16076	16107	16101	16154	16095	16109	16145	16241	16286	16337	16404	16377	16421	16486	16582	20273	25972	28505	28694	28787	28833	28853	28874	28881	28910	28932	28928	28910	29029	29046	29077	29040	29116	29287	29489	29508	29527	29715	29884
0.24414	16099	16100	16091	16090	16120	16103	16091	16104	16080	16146	16115	16072	16114	16191	16255	16183	16158	16071	16129	16105	16145	16190	16179	16272	16541	20028	26152	28293	28359	28398	28474	28479	28482	28473	28519	28521	28527	28551	28601	28560	28531	28537	28578	28786	28879	29036	29086	29351	29261
0.24805	15849	15844	15841	15841	15816	15825	15822	15848	15891	15852	15903	15939	15915	15857	15858	15930	15993	15990	15977	16077	16060	16023	15999	16004	16340	19663	25768	28168	28480	28574	28551	28554	28535	28561	28568	28542	28527	28566	28620	28735	28720	28722	28795	28877	28972	29060	29226	28946	29047
0.25195	16364	16369	16371	16389	16386	16375	16426	16370	16374	16354	16396	16377	16417	16456	16416	16452	16387	16438	16501	16485	16539	16529	16532	16530	16706	20417	26039	28396	28632	28582	28635	28728	28682	28763	28746	28808	28816	28781	28892	28880	28939	28996	29074	29154	29174	29206	29251	29295	29377
0.25586	15453	15457	15455	15433	15444	15456	15448	15481	15483	15572	15544	15573	15539	15622	15710	15649	15688	15711	15771	15697	15605	15603	15699	15725	16107	19545	25499	27474	27717	27855	27766	27770	27844	27800	27845	27833	27846	27869	27959	27979	27987	28165	28228	28280	28382	28377	28375	28514	28582
0.25977	15524	15508	15515	15528	15526	15532	15548	15523	15631	15548	15536	15577	15581	15571	15536	15573	15620	15700	15614	15674	15697	15772	15635	15759	15836	19603	25173	27443	27568	27651	27711	27684	27683	27724	27686	27687	27709	27702	27835	27839	27863	27824	27793	28027	28078	28236	28107	28128	28129
0.26367	15516	15528	15523	15523	15522	15471	15478	15473	15473	15501	15545	15539	15563	15599	15674	15673	15602	15675	15747	15778	15779	15720	15811	15824	16041	19719	25049	26944	27198	27281	27322	27422	27403	27443	27515	27536	27536	27529	27690	27614	27584	27658	27878	27819	27535	27498	27619	27722	27737
0.26758	15448	15455	15459	15463	15447	15479	15446	15438	15427	15383	15402	15378	15395	15447	15415	15475	15506	15562	15578	15616	15649	15712	15644	15644	15720	19024	24498	26569	26725	26773	26847	26801	26905	26929	26915	26932	26936	26949	27096	27170	27194	27185	27119	27033	27221	27245	27430	27354	27448
0.27148	15178	15184	15173	15168	15171	15178	15210	15225	15189	15252	15109	15206	15237	15234	15241	15236	15305	15299	15260	15264	15231	15245	15387	15443	15713	18924	24492	26134	26413	26482	26469	26487	26468	26477	26552	26562	26550	26539	26714	26696	26632	26612	26576	26700	26796	26845	26824	26980	27043
0.27539	15160	15155	15169	15156	15158	15162	15132	15155	15155	15196	15272	15214	15259	15262	15263	15271	15205	15232	15253	15188	15280	15213	15197	15333	15456	19006	24204	25895	26122	26205	26262	26287	26304	26338	26314	26299	26314	26313	26448	26438	26412	26487	26478	26447	26519	26563	26691	26698	26552
0.2793	15370	15361	15345	15357	15355	15339	15324	15334	15413	15392	15428	15440	15429	15414	15428	15456	15468	15362	15436	15415	15338	15375	15458	15437	15476	18790	23498	25097	25341	25431	25473	25450	25429	25471	25475	25507	25524	25553	25739	25745	25742	25759	26000	25985	25941	25924	25894	25756	25659
0.2832	15177	15186	15182	15194	15192	15198	15213	15243	15198	15251	15214	15214	15189	15240	15262	15225	15274	15319	15254	15331	15445	15457	15336	15421	15403	18471	23082	24957	25095	25133	25130	25174	25179	25226	25192	25189	25168	25180	25376	25386	25492	25537	25339	25444	25357	25469	25389	25292	25353
0.28711	15035	15025	15035	15031	15029	15026	15006	15017	15044	15040	15090	15085	15114	15045	15146	15130	15035	15048	15189	15161	15129	15162	15091	15068	15206	18166	23095	24389	24615	24609	24702	24760	24741	24688	24726	24759	24785	24765	24973	25009	24935	24975	24924	25110	25076	24994	24858	24948	24975
0.29102	14719	14723	14720	14719	14717	14709	14779	14805	14809	14846	14870	14858	14840	14883	14849	14891	14965	15026	14989	14977	15001	15012	15009	14957	15205	18288	22347	23754	24058	24039	24004	24038	24086	24082	24107	24124	24124	24129	24411	24357	24340	24253	24500	24341	24413	24204	24270	24229	24334
0.29492	14838	14834	14835	14839	14822	14821	14778	14769	14771	14817	14856	14871	14963	14991	15006	15011	15030	15008	14978	14993	14929	14954	14969	15003	15075	18149	22179	23394	23351	23506	23552	23516	23562	23580	23589	23583	23612	23638	23768	23862	23901	23866	23838	23627	23680	23795	23703	23674	23598
0.29883	14806	14812	14814	14784	14804	14816	14824	14848	14858	14834	14841	14876	14811	14794	14830	14921	14959	14930	14980	14943	15104	15089	15033	15023	14945	17894	21672	22510	22765	22800	22870	22817	22797	22780	22839	22838	22832	22845	23115	23119	23085	23079	23052	23060	23032	23068	23057	23043	23008
0.30273	14818	14811	14810	14818	14818	14822	14854	14804	14841	14891	14906	14879	14933	14920	14911	14910	14903	14910	14941	14957	14766	14736	14794	14768	14909	17809	21323	22456	22574	22704	22681	22739	22745	22825	22806	22863	22875	22847	23076	23108	23159	23101	23033	23027	22861	22709	22749	22405	22470
0.30664	14553	14560	14569	14571	14574	14567	14575	14585	14581	14638	14632	14678	14673	14677	14648	14734	14738	14808	14785	14814	14904	14798	14845	14754	14656	17470	21105	21981	22125	22095	22149	22143	22228	22195	22210	22217	22187	22192	22402	22371	22425	22355	22373	22277	22237	22298	21999	22165	21834
0.31055	14588	14585	14581	14594	14577	14577	14506	14563	14587	14558	14617	14597	14567	14643	14619	14596	14654	14631	14696	14728	14698	14825	14864	14970	14896	17359	20309	20891	20998	21139	21260	21249	21246	21245	21217	21216	21241	21279	21500	21545	21444	21587	21543	21415	21469	21268	21298	21262	21174
0.31445	14956	14956	14949	14946	14964	14953	15021	14995	14982	14963	14952	15036	15090	15028	15087	15067	15083	15132	15086	15163	15199	15174	15142	15168	15047	17708	20501	21298	21421	21429	21404	21450	21428	21455	21470	21483	21464	21475	21766	21766	21743	21704	21626	21600	21508	21381	21491	21376	21344
0.31836	14489	14488	14490	14483	14494	14505	14458	14476	14500	14493	14538	14503	14515	14505	14526	14597	14635	14648	14734	14651	14599	14653	14676	14636	14656	16901	19594	20161	20197	20214	20215	20227	20229	20216	20247	20265	20278	20291	20445	20493	20530	20487	20468	20393	20207	20215	19989	20013	20028
0.32227	14513	14516	14503	14505	14489	14492	14533	14562	14548	14563	14616	14624	14642	14713	14708	14678	14693	14691	14627	14633	14718	14708	14771	14605	14598	16807	18851	19260	19422	19451	19438	19491	19495	19513	19542	19533	19519	19510	19762	19837	19773	19725	19656	19577	19559	19551	19434	19459	19297
0.32617	14685	14680	14690	14692	14686	14684	14710	14723	14735	14768	14684	14731	14744	14760	14763	14710	14721	14803	14839	14826	14874	14870	14887	14883	14676	16799	18768	19152	19232	19272	19323	19294	19329	19327	19340	19323	19357	19352	19547	19391	19403	19343	19277	19265	19045	18871	18932	18729	18714
0.33008	14464	14456	14456	14447	14448	14444	14429	14453	14459	14446	14465	14480	14549	14524	14559	14632	14653	14616	14590	14633	14644	14679	14688	14620	14543	16626	18172	18191	18284	18337	18305	18351	18334	18359	18375	18386	18403	18385	18632	18737	18539	18647	18569	18413	18465	18426	18193	18115	17959
0.33398	14425	14429	14437	14449	14431	14422	14446	14443	14484	14468	14517	14512	14480	14519	14516	14472	14479	14461	14591	14616	14598	14554	14602	14642	14477	16580	17565	17747	17817	17901	17940	17910	17937	17937	17951	17974	17988	18014	18261	18216	18243	18234	18175	18031	17873	17678	17632	17539	17438
0.33789	14588	14589	14594	14572	14590	14608	14578	14575	14597	14608	14652	14687	14706	14754	14760	14822	14817	14880	14814	14868	14786	14833	14820	14730	14671	16497	17309	17149	17208	17289	17250	17245	17223	17264	17262	17254	17243	17287	17541	17595	17671	17632	17568	17458	17262	17261	17272	17250	17126
0.3418	14851	14855	14847	14867	14851	14834	14858	14857	14855	14950	14888	14885	14873	14902	14896	14866	14958	14947	14950	14930	14925	14975	14946	14867	14661	16289	16838	16534	16666	16714	16730	16783	16773	16768	16802	16829	16823	16820	17048	17028	16969	16907	16915	16822	16802	16731	16575	16547	16640
0.3457	15038	15035	15033	15031	15032	15057	15029	15055	15058	15078	15116	15121	15169	15089	15136	15182	15198	15185	15214	15190	15187	15203	15204	15100	15004	16231	16506	16118	16150	16167	16214	16233	16228	16222	16225	16242	16238	16258	16480	16551	16545	16493	16335	16223	16254	16271	16116	15945	15911
0.34961	15085	15090	15090	15078	15074	15061	15069	15105	15120	15115	15118	15153	15132	15200	15250	15220	15172	15276	15285	15334	15327	15321	15275	15225	15002	16266	16160	15669	15738	15754	15776	15740	15752	15806	15804	15804	15823	15832	16113	15972	15964	15958	15912	15774	15640	15444	15489	15314	15091
0.35352	15714	15707	15691	15705	15706	15705	15705	15722	15729	15698	15706	15715	15771	15767	15770	15815	15834	15780	15700	15752	15766	15758	15738	15597	15403	16327	15544	15003	15179	15196	15146	15163	15203	15170	15183	15173	15211	15216	15380	15463	15433	15308	15252	15269	15208	14972	14877	14818	14785
0.35742	15426	15431	15433	15429	15413	15403	15407	15412	15460	15459	15459	15465	15429	15474	15474	15523	15514	15577	15682	15613	15650	15557	15546	15645	15359	15903	15231	14637	14643	14674	14749	14755	14730	14778	14797	14800	14797	14800	14993	14956	14965	15046	14905	14643	14449	14576	14506	14392	14374
0.36133	15591	15595	15583	15588	15583	15606	15618	15585	15552	15570	15635	15583	15587	15572	15594	15575	15630	15592	15585	15663	15617	15671	15752	15687	15391	16124	14800	14099	14014	14024	14009	14028	14043	14058	14049	14045	14037	14040	14274	14202	14239	14269	14232	14254	14200	14017	13820	13787	13765
0.36523	15940	15935	15940	15936	15944	15942	15965	15942	15963	16003	15999	16032	16058	16081	16070	16073	16117	16171	16160	16108	16179	16216	16090	16001	15937	15903	14468	13615	13774	13820	13810	13835	13845	13833	13860	13890	13923	13934	14072	14140	14166	14034	14016	13875	13721	13632	13550	13649	13603
0.36914	16161	16164	16166	16169	16172	16158	16119	16172	16192	16110	16073	16136	16147	16227	16213	16269	16263	16247	16351	16362	16370	16454	16388	16432	16209	15882	14282	13225	13193	13176	13220	13215	13197	13256	13256	13280	13288	13298	13461	13507	13506	13538	13391	13431	13379	13274	13260	13061	13072
0.37305	16747	16747	16756	16738	16742	16710	16720	16687	16715	16706	16722	16772	16748	16702	16737	16743	16769	16804	16747	16770	16732	16688	16791	16566	16457	15960	13792	12762	12777	12692	12706	12715	12743	12717	12728	12748	12745	12798	12950	12955	12942	12854	12822	12694	12707	12742	12693	12737	12624
0.37695	17590	17585	17582	17595	17600	17635	17665	17637	17632	17688	17713	17622	17671	17704	17726	17731	17697	17683	17724	17643	17668	17570	17578	17568	17122	16291	13676	12688	12690	12772	12756	12763	12769	12780	12786	12806	12803	12769	12898	12949	12908	12845	12886	12769	12705	12705	12741	12684	12550
0.38086	17599	17598	17583	17588	17590	17569	17526	17569	17567	17583	17553	17565	17595	17572	17592	17606	17616	17659	17636	17719	17720	17764	17749	17556	17244	16108	13236	12251	12190	12189	12202	12201	12189	12110	12146	12153	12183	12197	12340	12339	12309	12254	12285	12210	12004	11991	11817	11805	11752
0.38477	18420	18424	18440	18421	18414	18420	18468	18467	18499	18491	18524	18564	18537	18508	18476	18459	18491	18464	18461	18486	18566	18562	18548	18462	18194	16266	12928	11804	11759	11742	11784	11753	11771	11800	11802	11815	11836	11828	12003	11938	11899	11931	11865	11766	11675	11686	11769	11613	11434
0.38867	18767	18756	18749	18751	18758	18741	18725	18773	18728	18776	18759	18750	18743	18817	18815	18841	18852	18856	18886	18973	18960	18922	18944	18755	18456	16161	12585	11159	11253	11326	11306	11294	11339	11373	11346	11353	11363	11363	11421	11462	11506	11467	11383	11461	11427	11339	11175	11077	11151
0.39258	19681	19693	19702	19691	19681	19693	19732	19721	19761	19700	19764	19754	19797	19759	19799	19813	19897	19935	19912	19835	19799	19914	19750	19955	19212	16302	12228	11089	11034	11066	11010	11050	11041	11059	11120	11105	11130	11121	11133	11152	11119	11077	11016	10991	11027	10837	10820	10759	10675
0.39648	20076	20069	20059	20056	20057	20038	20059	20034	20035	20068	20098	20152	20163	20189	20231	20230	20160	20135	20170	20222	20312	20245	20222	20084	19700	16674	12106	10562	10624	10529	10540	10528	10566	10603	10574	10597	10537	10571	10676	10707	10676	10676	10726	10563	10555	10528	10423	10488	10409
0.40039	20776	20787	20778	20784	20764	20772	20760	20781	20788	20860	20816	20810	20807	20839	20746	20737	20757	20831	20932	20815	20747	20693	20778	20560	20174	16549	12054	10418	10502	10508	10507	10492	10446	10419	10424	10494	10492	10520	10602	10582	10584	10485	10491	10537	10392	10297	10225	10074	10161
0.4043	21055	21055	21056	21035	21041	21075	21032	21033	21032	21039	21007	21031	21036	21045	21098	21081	21033	20994	20948	21014	21018	21105	21042	21026	20579	16700	11553	10222	10187	10163	10178	10239	10241	10252	10235	10220	10238	10250	10287	10193	10137	10247	10135	10004	9972	9909	9792	9785	9675
0.4082	21990	21989	21987	21992	21993	21990	21979	22004	21977	21934	21996	21995	21975	21937	21929	21954	22055	21951	21984	21934	22022	21956	21878	21812	21448	16831	11487	9655	9656	9681	9661	9614	9677	9638	9660	9642	9682	9692	9709	9771	9779	9736	9675	9709	9594	9533	9595	9491	9456
0.41211	22588	22569	22571	22562	22567	22543	22591	22605	22638	22694	22630	22634	22641	22693	22703	22625	22629	22753	22633	22684	22673	22597	22601	22550	22033	16914	11147	9515	9467	9528	9506	9480	9492	9484	9478	9496	9483	9516	9505	9544	9453	9398	9407	9362	9352	9304	9209	9240	9119
0.41602	23213	23218	23216	23198	23197	23204	23200	23220	23208	23150	23202	23217	23199	23170	23170	23216	23241	23255	23301	23284	23205	23242	23384	23189	22634	17031	10982	9372	9331	9279	9265	9312	9256	9225	9262	9272	9266	9328	9291	9302	9327	9396	9247	9237	9136	9055	9136	9051	9038
0.41992	23673	23673	23666	23699	23671	23649	23626	23657	23653	23688	23692	23674	23715	23742	23683	23765	23718	23703	23712	23741	23689	23746	23550	23594	22944	17260	10979	9067	8976	8936	8973	8943	8901	8948	8905	8925	8970	8935	8994	8988	9003	8919	9003	8945	8879	8924	8803	8794	8704
0.42383	24297	24297	24302	24280	24261	24310	24310	24275	24242	24230	24224	24243	24185	24161	24260	24234	24270	24288	24307	24393	24379	24337	24340	24195	23550	17510	10500	8957	8801	8794	8773	8748	8789	8726	8754	8755	8761	8751	8760	8708	8794	8772	8654	8617	8632	8607	8503	8578	8540
0.42773	24838	24838	24828	24849	24867	24816	24804	24829	24876	24854	24870	24859	24885	24907	24956	24846	24848	24901	24794	24777	24786	24691	24837	24627	24147	17416	10499	8581	8595	8575	8529	8511	8522	8547	8571	8545	8563	8542	8479	8483	8450	8436	8479	8423	8392	8279	8275	7989	8104
0.43164	25446	25439	25433	25412	25402	25416	25409	25416	25398	25413	25371	25393	25329	25343	25313	25395	25361	25331	25358	25317	25380	25407	25296	25249	24592	17634	10164	8538	8404	8424	8377	8386	8358	8362	8351	8360	8365	8383	8344	8317	8254	8260	8194	8112	8132	8047	7960	8048	7928
0.43555	25716	25712	25711	25696	25699	25688	25736	25730	25706	25757	25777	25785	25811	25855	25829	25844	25903	25873	25949	25946	25901	25901	25822	25748	25089	17850	10280	8199	8246	8173	8199	8204	8207	8174	8182	8162	8163	8201	8106	8129	8164	8173	8105	8108	8038	8053	8026	8001	7902
0.43945	26615	26619	26636	26637	26651	26634	26575	26610	26695	26655	26623	26687	26763	26637	26664	26660	26695	26697	26688	26723	26746	26647	26508	26478	26065	18391	10348	8340	8247	8288	8225	8258	8217	8218	8228	8259	8253	8268	8130	8146	8075	8083	8125	7953	8004	7952	7850	7781	7813
0.44336	26426	26426	26405	26405	26379	26420	26427	26390	26358	26340	26362	26298	26244	26300	26265	26304	26232	26252	26298	26226	26201	26135	26205	26065	25541	17828	9870	7986	7813	7774	7778	7765	7702	7726	7715	7727	7729	7723	7573	7576	7634	7628	7565	7700	7532	7446	7451	7388	7276
0.44727	26209	26202	26203	26198	26205	26167	26179	26202	26185	26207	26234	26222	26241	26238	26221	26196	26234	26283	26261	26272	26227	26379	26280	26239	25595	17569	9718	7644	7580	7554	7558	7573	7595	7575	7552	7521	7551	7540	7472	7476	7454	7474	7414	7365	7264	7176	7112	7078	7116
0.45117	26320	26327	26343	26321	26324	26297	26283	26261	26317	26341	26291	26265	26294	26314	26306	26341	26363	26330	26291	26313	26192	26198	26284	26091	25505	17503	9591	7528	7435	7422	7348	7315	7334	7314	7298	7352	7335	7318	7117	7110	7139	7100	7137	7019	6959	6983	6934	6900	6847
0.45508	26201	26199	26195	26191	26144	26146	26210	26180	26194	26156	26219	26224	26233	26189	26226	26268	26198	26282	26271	26191	26345	26304	26184	26244	25601	17838	9508	7470	7324	7289	7280	7254	7242	7236	7222	7234	7230	7213	6975	6959	7031	7038	7002	6873	6810	6824	6780	6825	6716
0.45898	25808	25807	25816	25834	25820	25823	25794	25836	25751	25762	25742	25748	25766	25829	25815	25793	25801	25681	25725	25716	25699	25647	25743	25610	25142	17196	9392	7202	7022	6899	6905	6947	6917	6850	6890	6856	6845	6830	6654	6657	6585	6571	6604	6556	6545	6489	6510	6433	6410
0.46289	25416	25414	25385	25391	25416	25414	25406	25325	25423	25395	25450	25477	25448	25444	25409	25406	25449	25494	25499	25527	25497	25484	25454	25393	24758	17041	9265	7161	7066	6883	6959	6889	6939	6911	6873	6838	6850	6853	6608	6614	6617	6603	6454	6462	6362	6207	6261	6165	6099
0.4668	24904	24896	24913	24915	24881	24905	24885	24998	24935	24986	24919	24905	24939	24951	25021	25013	25018	25008	24934	24966	24983	25049	24982	24844	24405	17069	9037	6863	6732	6773	6708	6652	6621	6584	6583	6590	6571	6536	6349	6384	6315	6340	6273	6203	6157	6293	6132	6081	6037
0.4707	24539	24565	24553	24547	24573	24550	24524	24467	24472	24500	24540	24565	24531	24501	24493	24416	24438	24394	24416	24392	24373	24381	24297	24253	23944	16858	8827	6758	6595	6608	6445	6437	6407	6468	6433	6433	6375	6398	6128	6101	6177	6046	6035	5990	6013	5950	5842	5812	5823
0.47461	24204	24190	24176	24167	24182	24147	24200	24186	24181	24171	24172	24129	24165	24129	24100	24169	24112	24164	24230	24265	24286	24136	24180	24186	23692	16587	8868	6613	6454	6324	6411	6408	6359	6275	6265	6219	6221	6257	5965	5978	5870	5926	5880	5913	5917	5806	5833	5765	5756
0.47852	23553	23545	23538	23551	23533	23503	23437	23494	23437	23450	23415	23476	23454	23516	23563	23548	23599	23606	23494	23451	23490	23511	23532	23417	23028	16211	8729	6581	6376	6377	6321	6323	6232	6293	6235	6264	6247	6196	5852	5838	5874	5813	5796	5706	5584	5624	5541	5535	5596
0.48242	22863	22850	22880	22857	22843	22875	22877	22833	22845	22807	22818	22790	22728	22743	22725	22733	22716	22722	22779	22792	22745	22753	22715	22650	22219	15886	8537	6505	6255	6263	6210	6169	6161	6042	6055	5996	6026	5994	5756	5768	5781	5695	5684	5626	5681	5533	5531	5511	5365
0.48633	22275	22282	22264	22275	22286	22265	22264	22256	22308	22298	22292	22279	22356	22314	22306	22296	22315	22264	22345	22297	22245	22260	22297	22259	21872	15500	8272	6248	5985	5929	5963	5891	5865	5843	5800	5808	5766	5789	5459	5415	5401	5486	5447	5390	5264	5216	5166	5164	5194
0.49023	21387	21400	21385	21361	21347	21379	21387	21365	21333	21393	21350	21339	21356	21366	21369	21345	21305	21302	21315	21315	21308	21279	21149	21122	20830	15163	8234	6072	5873	5812	5776	5756	5735	5751	5706	5643	5662	5619	5349	5348	5292	5288	5216	5211	5119	5164	5120	5075	5048
0.49414	20615	20623	20620	20625	20624	20622	20592	20612	20570	20563	20580	20597	20588	20590	20637	20678	20630	20702	20654	20593	20661	20691	20636	20618	20302	14604	8072	5910	5753	5724	5677	5666	5599	5574	5598	5564	5503	5519	5204	5198	5157	5087	5066	5076	5092	4954	4902	4846	4682
0.49805	20047	20027	20038	20030	20019	20002	19995	19931	19969	19936	19933	19884	19881	19888	19888	19879	19884	19828	19880	20022	19898	19914	19897	19824	19637	14341	7700	5674	5468	5411	5320	5228	5236	5209	5156	5189	5189	5137	4827	4825	4808	4803	4820	4775	4678	4741	4682	4700	4633
0.50195	19517	19524	19531	19529	19510	19508	19518	19545	19523	19478	19454	19500	19502	19468	19484	19507	19520	19556	19453	19409	19466	19439	19405	19388	19002	14269	7989	5657	5413	5373	5365	5353	5352	5310	5286	5197	5164	5197	4877	4863	4823	4827	4780	4756	4749	4645	4641	4552	4536
0.50586	18487	18481	18463	18466	18467	18454	18439	18431	18392	18430	18445	18387	18382	18413	18339	18387	18410	18377	18420	18407	18370	18350	18433	18222	18039	13474	7355	5545	5267	5181	5066	5047	5032	5023	4979	4976	5006	4937	4692	4647	4675	4634	4560	4499	4411	4357	4311	4280	4304
0.50977	17635	17646	17635	17625	17621	17629	17625	17635	17678	17626	17647	17694	17657	17685	17665	17603	17607	17595	17611	17581	17644	17591	17495	17564	17312	13291	7542	5292	5038	4986	4948	4938	4924	4890	4873	4838	4783	4771	4500	4482	4507	4446	4445	4414	4385	4313	4267	4260	4177
0.51367	17103	17084	17093	17073	17082	17064	17061	17067	17051	17045	17049	17046	17023	17024	17028	17092	17069	17060	16982	17000	16986	17003	17020	16968	16553	12683	7122	5171	5003	4848	4838	4806	4773	4746	4720	4698	4688	4715	4422	4431	4385	4385	4360	4300	4230	4218	4171	4115	4048
0.51758	16221	16215	16212	16202	16204	16194	16182	16150	16177	16226	16248	16230	16247	16243	16272	16196	16229	16267	16262	16325	16329	16266	16215	16204	16078	12273	7239	5044	4872	4674	4635	4614	4609	4607	4557	4558	4556	4483	4243	4244	4254	4167	4154	4082	4104	4107	4053	3956	3996
0.52148	15387	15392	15373	15375	15375	15379	15381	15351	15320	15300	15253	15303	15328	15265	15235	15267	15293	15319	15355	15285	15254	15308	15230	15277	15143	11989	7070	4861	4598	4523	4477	4480	4453	4391	4371	4363	4309	4277	4048	4049	3959	4011	4045	3942	3951	3871	3793	3751	3688
0.52539	14839	14834	14840	14844	14830	14840	14786	14803	14844	14865	14847	14838	14828	14865	14904	14891	14882	14840	14856	14824	14842	14839	14869	14770	14629	11638	6757	4884	4519	4479	4389	4394	4393	4383	4369	4347	4349	4347	4162	4074	4044	3975	3909	3907	3812	3752	3716	3684	3669
0.5293	14104	14102	14093	14076	14084	14062	14094	14085	14067	14052	14062	14054	14056	14048	14053	13995	14039	14056	14010	14079	14042	14009	13986	13972	13750	11175	6585	4591	4325	4268	4202	4185	4169	4140	4106	4099	4090	4067	3865	3888	3862	3884	3808	3798	3775	3708	3651	3594	3530
0.5332	13515	13512	13501	13505	13492	13487	13494	13464	13472	13487	13500	13479	13478	13497	13493	13544	13486	13513	13474	13465	13457	13463	13481	13324	13234	10805	6495	4477	4179	4144	4124	4066	4047	4037	4064	3995	3961	3960	3783	3791	3683	3629	3600	3544	3535	3442	3463	3439	3431
0.53711	12983	12990	12984	12978	12969	12943	12931	12953	12908	12908	12920	12943	12928	12933	12898	12909	12907	12928	13004	12942	13000	12966	12997	12968	12836	10340	6283	4337	4042	3912	3826	3823	3819	3768	3723	3721	3722	3691	3535	3552	3539	3502	3543	3456	3398	3319	3301	3261	3281
0.54102	12508	12497	12510	12492	12492	12511	12501	12497	12503	12464	12435	12430	12407	12411	12376	12384	12419	12386	12393	12435	12414	12377	12311	12313	12248	10050	6164	4214	3803	3733	3722	3647	3635	3626	3610	3574	3557	3568	3395	3349	3321	3339	3299	3279	3154	3185	3069	3127	3053
0.54492	12020	12025	12004	12016	12000	11993	11972	11979	11961	11970	11959	11986	12003	11991	12022	11983	11961	11954	11981	11943	11941	11982	11950	11957	11755	9664	5962	3967	3721	3635	3629	3609	3569	3619	3582	3545	3548	3540	3374	3339	3301	3290	3231	3152	3132	3088	3106	3032	2995
0.54883	11483	11473	11483	11485	11469	11479	11465	11486	11467	11462	11455	11407	11431	11439	11418	11462	11455	11494	11401	11434	11457	11431	11396	11390	11324	9480	5863	3867	3649	3455	3402	3407	3408	3409	3386	3385	3357	3321	3228	3178	3204	3201	3149	3093	3005	3015	2969	2918	2879
0.55273	11191	11194	11187	11190	11194	11204	11199	11176	11197	11181	11196	11209	11157	11125	11164	11173	11142	11141	11120	11146	11155	11125	11149	11052	11002	9064	5711	3712	3371	3382	3304	3309	3299	3226	3206	3187	3202	3157	3054	3088	3053	3028	2999	2946	2907	2849	2811	2784	2760
0.55664	10876	10880	10873	10864	10856	10851	10839	10839	10820	10834	10800	10801	10798	10816	10800	10790	10817	10756	10834	10803	10789	10788	10744	10735	10578	8950	5596	3715	3413	3296	3230	3220	3194	3170	3151	3152	3125	3122	3072	2997	3022	2939	2881	2792	2749	2760	2713	2688	2623
0.56055	10253	10252	10253	10243	10253	10244	10250	10201	10219	10217	10226	10253	10265	10254	10288	10249	10243	10255	10211	10198	10159	10163	10165	10162	10151	8502	5268	3436	3144	3065	3122	3063	3033	3021	3023	2984	2989	2985	2872	2837	2805	2785	2715	2669	2683	2639	2573	2515	2499
0.56445	10000	9997	9978	9979	9968	9972	9958	9996	9986	9980	9977	9985	9964	9959	9941	9968	9994	9985	9979	9981	9987	9941	9958	9919	9794	8351	5166	3416	3113	3030	2979	2970	2926	2931	2902	2905	2900	2879	2862	2850	2770	2732	2697	2661	2644	2626	2599	2551	2512
0.56836	9248	9249	9245	9228	9232	9226	9249	9232	9217	9239	9220	9212	9213	9210	9210	9197	9165	9188	9188	9204	9161	9180	9140	9120	9058	7648	5218	3374	3117	2932	2892	2862	2890	2875	2843	2854	2835	2846	2709	2696	2679	2664	2650	2599	2576	2469	2450	2388	2397
0.57227	8773	8770	8767	8768	8766	8766	8749	8757	8759	8738	8732	8734	8776	8799	8780	8763	8773	8790	8780	8740	8807	8751	8806	8781	8697	7566	4689	3114	2799	2672	2661	2625	2629	2616	2625	2608	2596	2579	2523	2545	2478	2471	2438	2438	2329	2360	2348	2361	2337
0.57617	8547	8549	8549	8544	8523	8510	8524	8520	8516	8530	8546	8505	8478	8446	8451	8475	8478	8458	8463	8515	8509	8479	8441	8415	8367	7261	4687	3064	2836	2756	2664	2648	2632	2652	2629	2618	2628	2620	2530	2504	2465	2479	2442	2336	2280	2216	2181	2165	2094
0.58008	8325	8319	8320	8313	8323	8334	8324	8324	8297	8293	8293	8285	8300	8302	8324	8305	8260	8316	8245	8233	8187	8260	8227	8252	8193	6953	4583	2983	2607	2502	2441	2467	2482	2415	2421	2419	2399	2399	2372	2368	2352	2321	2259	2267	2228	2174	2164	2111	2116
0.58398	7947	7941	7938	7949	7927	7930	7927	7935	7914	7912	7931	7953	7948	7957	7922	7914	7960	7907	7965	7934	7927	7915	7902	7809	7771	6711	4307	2939	2599	2506	2486	2434	2439	2446	2433	2417	2414	2396	2315	2316	2308	2228	2247	2106	2098	2129	2102	2067	2062
0.58789	7677	7676	7679	7665	7661	7651	7634	7659	7654	7646	7662	7658	7652	7645	7664	7643	7636	7599	7639	7591	7586	7544	7561	7586	7451	6354	4265	2829	2534	2380	2406	2403	2365	2354	2325	2312	2318	2312	2272	2206	2208	2169	2097	2119	2111	2051	1974	2003	2034
0.5918	7177	7174	7167	7167	7168	7166	7162	7130	7159	7155	7127	7118	7137	7141	7148	7155	7133	7149	7114	7095	7110	7116	7134	7079	7071	6264	4112	2725	2334	2295	2202	2191	2192	2167	2185	2182	2192	2184	2128	2163	2135	2114	2112	2083	2027	1984	1971	1973	1888
0.5957	6902	6900	6895	6891	6889	6894	6880	6876	6874	6877	6896	6873	6882	6873	6836	6854	6859	6856	6892	6889	6838	6806	6801	6793	6741	5988	3979	2669	2417	2302	2287	2249	2243	2303	2289	2243	2221	2235	2213	2169	2100	2087	2052	2025	1986	1970	1972	1942	1870
0.59961	6557	6555	6555	6558	6550	6536	6561	6524	6529	6556	6555	6559	6536	6534	6554	6547	6562	6544	6515	6520	6527	6491	6473	6467	6451	5629	3791	2525	2272	2178	2121	2155	2114	2055	2081	2087	2058	2042	1986	1976	2017	1980	1942	1923	1907	1848	1833	1827	1863
0.60352	6324	6320	6315	6324	6317	6314	6302	6295	6314	6277	6291	6304	6312	6295	6296	6283	6294	6305	6311	6298	6291	6287	6302	6266	6179	5458	3748	2503	2154	2084	2063	1999	2018	2028	1988	1980	1973	1980	1936	1922	1900	1921	1898	1863	1843	1856	1818	1762	1753
0.60742	5903	5893	5898	5874	5888	5873	5860	5869	5873	5867	5838	5823	5794	5803	5809	5835	5807	5790	5850	5843	5848	5836	5824	5839	5695	5005	3489	2358	2109	1981	1995	1996	2000	1954	1908	1906	1919	1889	1912	1907	1898	1858	1822	1806	1789	1750	1711	1686	1697
0.61133	5558	5555	5545	5536	5520	5521	5538	5548	5530	5536	5552	5548	5545	5575	5535	5530	5514	5539	5503	5500	5464	5492	5440	5472	5438	4962	3341	2246	2052	1969	1895	1911	1897	1912	1909	1897	1887	1895	1860	1889	1890	1840	1869	1803	1726	1675	1714	1720	1686
0.61523	5270	5266	5275	5255	5259	5255	5245	5229	5238	5234	5248	5256	5258	5226	5241	5265	5242	5260	5277	5252	5200	5233	5250	5217	5226	4663	3154	2176	1982	1862	1823	1780	1754	1719	1687	1710	1699	1716	1705	1711	1712	1722	1734	1704	1706	1749	1733	1670	1657
0.61914	4992	4982	4986	4978	4982	4963	4951	4962	4952	4941	4948	4924	4939	4938	4954	4940	4921	4958	4910	4945	4982	4989	4937	4972	4894	4277	3025	2064	1842	1792	1764	1770	1767	1711	1740	1711	1731	1725	1724	1748	1750	1772	1714	1712	1719	1681	1640	1663	1657
0.62305	4730	4733	4730	4728	4727	4733	4720	4730	4717	4723	4711	4732	4719	4690	4701	4683	4714	4655	4686	4646	4652	4634	4643	4626	4631	4135	3007	2020	1825	1798	1712	1703	1706	1717	1686	1647	1637	1621	1688	1692	1712	1705	1723	1682	1678	1683	1600	1635	1627
0.62695	4531	4538	4531	4525	4526	4529	4537	4525	4513	4500	4487	4474	4471	4490	4488	4489	4469	4478	4441	4488	4485	4471	4470	4474	4395	3934	2845	2121	1838	1726	1711	1691	1655	1662	1676	1676	1656	1625	1650	1641	1675	1720	1676	1677	1710	1679	1698	1674	1660
0.63086	4096	4094	4089	4084	4087	4071	4089	4083	4084	4095	4074	4071	4078	4085	4101	4096	4123	4125	4114	4132	4130	4145	4131	4120	4114	3711	2691	1896	1685	1610	1591	1550	1562	1584	1523	1540	1538	1546	1537	1574	1592	1576	1598	1602	1550	1579	1568	1582	1588
0.63477	3749	3750	3745	3751	3739	3745	3723	3734	3748	3744	3740	3745	3763	3771	3736	3754	3776	3747	3745	3721	3774	3732	3746	3736	3724	3400	2522	1764	1655	1570	1538	1532	1492	1450	1470	1454	1454	1462	1512	1512	1547	1567	1561	1559	1581	1588	1572	1550	1585
0.63867	3648	3640	3631	3633	3629	3630	3631	3628	3629	3607	3609	3623	3618	3616	3605	3630	3597	3622	3651	3611	3575	3583	3571	3570	3546	3226	2429	1767	1587	1460	1457	1443	1424	1453	1452	1443	1424	1412	1458	1488	1532	1494	1575	1575	1548	1551	1574	1572	1488
0.64258	3326	3316	3324	3313	3304	3313	3284	3280	3281	3305	3294	3295	3297	3288	3307	3315	3302	3288	3269	3263	3269	3288	3273	3265	3201	2984	2200	1644	1497	1395	1377	1323	1314	1301	1267	1284	1308	1313	1383	1412	1446	1498	1495	1502	1513	1506	1482	1477	1507
0.64648	3089	3096	3079	3085	3080	3072	3086	3094	3070	3056	3066	3068	3062	3063	3050	3027	3049	3067	3055	3063	3052	3009	3063	3033	3018	2797	2142	1616	1481	1408	1360	1364	1375	1328	1345	1323	1326	1319	1385	1433	1472	1480	1483	1521	1524	1550	1567	1607	1631
0.65039	2993	2986	2973	2979	2971	2971	2974	2957	2955	2957	2980	2966	2983	2978	2987	2969	2973	2926	2977	3000	2978	2971	2946	2938	2878	2614	2101	1505	1364	1384	1339	1306	1312	1299	1299	1307	1291	1310	1332	1353	1460	1422	1420	1449	1481	1539	1573	1561	1576
0.6543	2844	2846	2839	2822	2824	2818	2820	2818	2821	2836	2800	2807	2786	2806	2786	2783	2766	2820	2790	2790	2782	2805	2810	2812	2775	2532	2010	1593	1457	1395	1375	1377	1330	1323	1307	1322	1323	1324	1364	1407	1465	1490	1525	1538	1522	1496	1501	1470	1507
0.6582	2551	2548	2545	2550	2539	2541	2533	2535	2529	2532	2547	2543	2524	2532	2548	2547	2566	2550	2560	2556	2575	2551	2504	2522	2488	2338	1901	1535	1353	1330	1311	1304	1293	1289	1269	1253	1265	1261	1326	1356	1397	1472	1482	1456	1482	1484	1506	1552	1543
0.66211	2358	2363	2350	2348	2360	2359	2351	2357	2354	2363	2357	2360	2359	2334	2353	2338	2347	2307	2309	2351	2325	2350	2369	2318	2350	2174	1810	1459	1400	1268	1250	1288	1285	1259	1260	1278	1282	1269	1306	1342	1438	1439	1434	1499	1484	1498	1480	1481	1501
0.66602	2362	2357	2355	2367	2361	2365	2373	2382	2357	2351	2369	2374	2397	2384	2331	2354	2348	2357	2322	2316	2330	2303	2296	2244	2214	2086	1774	1370	1219	1209	1174	1149	1157	1146	1139	1138	1143	1155	1201	1242	1327	1354	1356	1377	1396	1361	1388	1358	1372
0.66992	2170	2168	2180	2162	2163	2162	2144	2160	2155	2161	2148	2131	2145	2141	2167	2124	2137	2132	2165	2137	2108	2114	2107	2103	2139	1919	1588	1382	1307	1273	1260	1251	1240	1226	1181	1173	1173	1170	1239	1288	1352	1386	1368	1388	1435	1431	1392	1453	1397
0.67383	2009	2011	2000	1999	2004	2001	2004	1983	2002	1989	1999	1977	1986	1992	2010	2009	1996	2013	1986	2034	2022	2020	1977	1990	1957	1849	1531	1316	1227	1200	1171	1157	1155	1175	1208	1203	1207	1209	1259	1290	1328	1332	1365	1387	1371	1400	1376	1323	1374
0.67773	1862	1866	1871	1867	1867	1861	1852	1851	1872	1853	1877	1880	1883	1896	1845	1855	1892	1866	1888	1842	1881	1871	1892	1888	1814	1746	1474	1284	1245	1218	1214	1191	1200	1200	1202	1198	1182	1188	1244	1282	1334	1338	1361	1376	1407	1400	1427	1429	1476
0.68164	1726	1719	1720	1718	1700	1718	1714	1711	1702	1701	1697	1711	1671	1700	1710	1695	1683	1722	1701	1708	1694	1699	1684	1684	1690	1646	1374	1221	1194	1148	1135	1136	1117	1129	1101	1116	1122	1134	1179	1209	1278	1312	1314	1316	1318	1325	1392	1390	1327
0.68555	1666	1656	1661	1645	1650	1646	1651	1650	1639	1655	1656	1647	1645	1628	1641	1655	1642	1604	1649	1669	1653	1664	1669	1653	1601	1537	1432	1252	1166	1201	1171	1191	1164	1133	1143	1132	1138	1146	1163	1198	1238	1271	1287	1298	1322	1299	1290	1287	1293
0.68945	1669	1676	1664	1652	1665	1659	1660	1653	1646	1642	1649	1651	1644	1680	1663	1672	1667	1686	1638	1661	1670	1649	1653	1639	1678	1525	1384	1265	1222	1223	1264	1200	1234	1224	1202	1204	1208	1201	1247	1284	1298	1293	1298	1335	1342	1354	1362	1322	1313
0.69336	1546	1539	1534	1536	1527	1536	1545	1550	1549	1539	1529	1519	1548	1530	1534	1539	1539	1560	1535	1509	1550	1552	1571	1530	1463	1425	1281	1161	1131	1057	1052	1071	1044	1057	1057	1052	1065	1061	1090	1115	1128	1139	1178	1210	1215	1203	1189	1210	1184
0.69727	1458	1448	1445	1446	1445	1434	1427	1425	1423	1418	1417	1434	1402	1423	1424	1413	1426	1455	1430	1444	1425	1433	1411	1418	1412	1372	1274	1172	1130	1165	1108	1147	1127	1148	1184	1197	1182	1189	1199	1245	1290	1296	1285	1230	1285	1264	1250	1245	1254
0.70117	1365	1363	1361	1356	1352	1344	1341	1354	1357	1366	1357	1365	1375	1345	1359	1365	1345	1347	1341	1354	1327	1339	1335	1362	1378	1348	1251	1155	1148	1105	1158	1132	1142	1138	1125	1131	1136	1134	1176	1192	1204	1267	1271	1283	1269	1251	1243	1252	1266
0.70508	1331	1328	1327	1325	1324	1329	1338	1332	1328	1335	1319	1348	1318	1319	1329	1351	1364	1368	1379	1386	1382	1399	1398	1385	1346	1310	1235	1137	1137	1127	1113	1096	1102	1078	1107	1112	1107	1103	1134	1142	1176	1153	1172	1195	1166	1162	1169	1166	1169
0.70898	1344	1346	1342	1352	1344	1341	1335	1326	1331	1332	1352	1343	1348	1344	1334	1333	1335	1319	1333	1315	1332	1313	1303	1322	1271	1214	1140	1123	1094	1118	1084	1073	1076	1084	1069	1056	1054	1053	1081	1083	1118	1131	1124	1137	1130	1163	1164	1164	1155
0.71289	1265	1265	1262	1256	1242	1248	1252	1249	1262	1247	1261	1262	1264	1263	1247	1239	1216	1251	1254	1238	1274	1265	1300	1288	1274	1229	1230	1178	1149	1119	1122	1155	1147	1111	1111	1101	1097	1104	1112	1127	1130	1153	1147	1143	1155	1163	1153	1173	1129
0.7168	1307	1311	1311	1305	1306	1315	1319	1320	1314	1315	1323	1325	1335	1341	1333	1374	1371	1360	1351	1391	1347	1329	1313	1320	1302	1285	1217	1202	1199	1188	1160	1168	1175	1196	1171	1194	1186	1186	1179	1174	1214	1209	1208	1223	1206	1220	1203	1172	1186
0.7207	1255	1263	1243	1245	1236	1235	1257	1230	1242	1262	1251	1238	1266	1264	1255	1238	1237	1249	1278	1273	1270	1253	1232	1249	1242	1287	1214	1152	1162	1166	1197	1169	1161	1161	1174	1143	1159	1157	1184	1185	1199	1213	1208	1205	1230	1200	1228	1220	1215
0.72461	1211	1207	1212	1219	1212	1219	1226	1225	1250	1215	1230	1232	1218	1227	1244	1226	1240	1254	1244	1210	1258	1262	1267	1254	1268	1244	1209	1219	1208	1192	1152	1154	1139	1147	1126	1144	1135	1139	1142	1156	1159	1151	1166	1161	1154	1165	1148	1162	1147
0.72852	1212	1200	1207	1201	1190	1190	1224	1225	1235	1248	1196	1210	1228	1222	1244	1253	1228	1252	1275	1309	1290	1302	1300	1310	1316	1270	1309	1306	1270	1234	1274	1279	1284	1255	1275	1246	1253	1254	1254	1249	1279	1272	1278	1263	1252	1244	1282	1276	1272
0.73242	1350	1349	1348	1327	1324	1316	1324	1326	1309	1304	1309	1333	1325	1318	1300	1285	1336	1298	1321	1315	1305	1308	1352	1382	1353	1340	1340	1297	1315	1357	1312	1308	1319	1321	1309	1309	1302	1300	1288	1294	1296	1313	1308	1320	1322	1328	1296	1290	1302
0.73633	1318	1327	1316	1329	1332	1341	1337	1330	1339	1340	1340	1330	1309	1350	1368	1367	1360	1374	1389	1390	1388	1410	1383	1411	1454	1412	1394	1465	1482	1454	1457	1428	1423	1437	1425	1431	1426	1427	1443	1448	1449	1426	1439	1417	1411	1421	1434	1445	1424
0.74023	1406	1397	1420	1404	1404	1398	1399	1434	1432	1411	1443	1414	1409	1438	1460	1421	1453	1431	1460	1432	1493	1482	1439	1457	1488	1455	1489	1537	1519	1517	1522	1548	1546	1523	1532	1517	1520	1524	1517	1542	1548	1544	1514	1543	1550	1558	1537	1530	1552
0.74414	1508	1522	1520	1556	1561	1552	1533	1549	1572	1568	1557	1569	1600	1554	1587	1645	1595	1624	1583	1597	1601	1609	1641	1580	1654	1646	1684	1672	1683	1670	1654	1652	1629	1653	1654	1657	1650	1629	1636	1622	1641	1656	1675	1622	1639	1628	1642	1651	1657
0.74805	1691	1694	1691	1696	1708	1692	1723	1705	1724	1744	1736	1764	1751	1757	1736	1705	1767	1762	1753	1758	1806	1785	1814	1799	1804	1780	1840	1860	1858	1891	1895	1876	1877	1874	1867	1881	1876	1884	1879	1891	1882	1879	1886	1922	1881	1890	1874	1876	1890
0.75195	1945	1955	1949	1980	1964	1978	2001	1990	1953	1986	1994	1989	1999	1995	2015	2014	1989	1978	2006	2031	2008	2037	2031	2092	2059	1992	2044	2172	2160	2109	2118	2106	2108	2073	2061	2059	2073	2068	2079	2077	2079	2080	2095	2105	2121	2129	2142	2136	2121
0.75586	2061	2060	2071	2038	2049	2078	2061	2106	2117	2111	2083	2077	2076	2106	2098	2134	2138	2146	2152	2162	2134	2095	2156	2149	2180	2266	2293	2274	2281	2289	2290	2282	2260	2274	2285	2281	2266	2268	2263	2278	2274	2274	2263	2244	2227	2238	2255	2266	2266
0.75977	2304	2305	2318	2333	2338	2348	2326	2329	2326	2326	2343	2361	2405	2375	2395	2377	2423	2440	2474	2501	2462	2474	2415	2426	2474	2494	2571	2658	2695	2672	2642	2648	2638	2659	2622	2627	2619	2618	2618	2628	2629	2644	2638	2635	2651	2649	2654	2627	2627
0.76367	2565	2575	2589	2555	2566	2601	2595	2595	2605	2600	2626	2617	2619	2610	2619	2654	2628	2644	2639	2631	2671	2675	2772	2740	2778	2788	2818	3019	3017	3069	3034	3028	3019	2968	2953	2946	2955	2957	2960	2953	2946	2933	2925	2964	2995	2989	2981	3022	3016
0.76758	2857	2857	2866	2872	2870	2856	2890	2938	2919	2942	2930	2951	2926	2925	2917	2923	2951	2914	2921	2939	2976	3007	2943	3088	3090	3184	3260	3349	3369	3304	3341	3300	3306	3296	3305	3301	3296	3298	3293	3295	3273	3271	3301	3268	3238	3219	3236	3251	3250
0.77148	3150	3163	3178	3196	3184	3199	3225	3245	3249	3260	3257	3289	3302	3294	3303	3335	3328	3348	3352	3323	3356	3387	3434	3402	3477	3562	3787	3916	3857	3863	3824	3850	3837	3839	3823	3813	3823	3821	3800	3806	3841	3846	3821	3844	3859	3887	3865	3857	3857
0.77539	3545	3564	3566	3603	3616	3615	3676	3620	3659	3683	3700	3712	3689	3736	3696	3714	3685	3705	3754	3765	3816	3837	3873	3848	3930	4137	4118	4275	4249	4208	4184	4169	4141	4115	4081	4057	4060	4062	4076	4072	4067	4077	4097	4077	4053	4038	4041	4031	4018
0.7793	3915	3914	3941	3943	3975	3969	3979	4004	4018	4069	4069	4071	4109	4107	4118	4151	4170	4235	4195	4229	4187	4209	4217	4312	4271	4378	4525	4608	4716	4668	4631	4603	4590	4595	4605	4589	4574	4570	4569	4573	4574	4565	4536	4543	4551	4543	4548	4528	4567
0.7832	4217	4220	4210	4251	4239	4229	4245	4289	4262	4268	4268	4228	4290	4324	4359	4321	4351	4332	4365	4378	4375	4433	4461	4541	4630	4734	4825	4863	4845	4939	4916	4866	4869	4850	4832	4855	4848	4849	4852	4839	4848	4847	4846	4847	4839	4872	4857	4875	4880
0.78711	4404	4382	4422	4443	4477	4478	4461	4439	4484	4468	4559	4558	4534	4468	4494	4511	4559	4556	4641	4664	4664	4653	4653	4634	4838	4930	5088	5244	5212	5206	5238	5256	5228	5193	5172	5171	5171	5159	5164	5168	5146	5129	5165	5186	5180	5151	5152	5177	5146
0.79102	4598	4622	4638	4637	4679	4685	4680	4686	4736	4773	4733	4781	4787	4872	4841	4837	4846	4830	4827	4824	4875	4917	4998	4990	5021	5162	5248	5219	5241	5177	5226	5187	5217	5241	5243	5233	5227	5237	5225	5230	5242	5259	5228	5189	5201	5200	5214	5204	5205
0.79492	4429	4453	4462	4488	4541	4529	4565	4629	4612	4625	4696	4699	4715	4701	4778	4805	4765	4819	4801	4862	4902	4925	4937	5032	5116	5398	5288	5394	5345	5351	5235	5292	5223	5217	5258	5238	5247	5254	5268	5261	5247	5253	5244	5239	5257	5295	5296	5306	5295
0.79883	4646	4635	4650	4670	4650	4689	4753	4734	4783	4796	4765	4793	4823	4887	4877	4908	4955	4965	5069	5057	5079	5065	5060	5063	5088	5253	5404	5323	5268	5260	5321	5297	5332	5300	5304	5307	5287	5263	5257	5258	5258	5277	5293	5284	5271	5257	5258	5199	5238
0.80273	4471	4498	4515	4529	4525	4595	4561	4598	4632	4634	4654	4678	4678	4692	4697	4709	4804	4810	4758	4791	4813	4867	4894	4966	5072	5103	5205	5220	5162	5197	5181	5175	5189	5223	5183	5182	5195	5197	5188	5175	5181	5160	5150	5170	5188	5166	5172	5222	5191
0.80664	4095	4090	4132	4155	4239	4241	4269	4284	4311	4349	4356	4342	4387	4374	4421	4417	4396	4468	4436	4497	4485	4526	4622	4599	4651	4847	4856	4637	4796	4756	4737	4788	4769	4791	4791	4808	4794	4793	4803	4796	4817	4834	4835	4831	4812	4810	4781	4770	4783
0.81055	3874	3878	3878	3931	3915	3921	3933	3991	4024	4008	4081	4092	4096	4145	4163	4155	4169	4189	4264	4224	4260	4308	4280	4359	4448	4442	4344	4252	4232	4292	4336	4319	4371	4354	4392	4395	4411	4402	4399	4405	4380	4336	4324	4326	4319	4325	4321	4315	4315
0.81445	3630	3649	3669	3687	3714	3740	3748	3753	3779	3862	3866	3908	3901	3886	3871	3902	3910	3951	3987	4060	4052	4021	4064	4114	4141	4163	4080	3993	3965	3987	4039	4032	4031	4048	4055	4058	4069	4098	4090	4093	4079	4094	4104	4083	4083	4063	4062	4034	4023
0.81836	3081	3079	3072	3070	3111	3140	3160	3166	3188	3199	3245	3241	3279	3312	3305	3325	3375	3353	3375	3354	3420	3477	3461	3466	3514	3450	3444	3234	3275	3271	3286	3319	3328	3353	3372	3382	3384	3397	3389	3395	3409	3412	3401	3414	3391	3396	3412	3422	3407
0.82227	2688	2705	2711	2729	2753	2761	2809	2807	2828	2832	2861	2869	2869	2899	2911	2921	2953	2961	2977	2998	3000	2963	3012	3036	2998	3085	2983	2954	2890	2921	2925	2958	2947	2973	2966	2978	2980	2958	2992	2972	2964	2959	2977	2971	2980	2974	2973	2961	2963
0.82617	2201	2196	2213	2217	2211	2247	2246	2269	2286	2315	2306	2350	2374	2390	2432	2432	2433	2443	2462	2478	2489	2544	2547	2587	2645	2539	2503	2396	2432	2416	2453	2469	2529	2516	2538	2539	2551	2563	2561	2565	2566	2567	2549	2543	2543	2539	2504	2506	2492
0.83008	1811	1816	1836	1850	1858	1881	1893	1908	1937	1933	1950	1953	1957	1979	1987	2025	2025	2033	2069	2043	2086	2094	2092	2084	2136	2084	2015	1855	1839	1865	1848	1868	1877	1909	1925	1939	1938	1950	1943	1940	1935	1946	1935	1953	1960	1955	1957	1936	1959
0.83398	1554	1556	1550	1568	1586	1591	1605	1617	1611	1615	1618	1640	1678	1681	1708	1728	1725	1740	1728	1753	1710	1690	1694	1719	1689	1618	1604	1484	1533	1571	1599	1609	1622	1642	1645	1648	1650	1655	1662	1661	1665	1653	1668	1664	1644	1648	1644	1644	1633
0.83789	1110	1113	1120	1107	1127	1146	1176	1186	1205	1221	1217	1234	1221	1232	1229	1240	1245	1274	1270	1284	1292	1346	1352	1347	1373	1386	1295	1217	1204	1201	1244	1241	1259	1277	1297	1294	1304	1299	1299	1304	1299	1291	1285	1266	1276	1260	1268	1266	1251
0.8418	865	865	866	881	890	889	906	903	932	938	964	950	947	951	970	958	977	984	979	1010	1042	1039	1041	1042	1048	1019	961	930	931	935	923	942	953	965	968	985	983	984	992	989	986	997	1007	1004	987	975	971	978	979
0.8457	702	698	699	709	714	728	733	739	734	745	746	749	756	772	765	785	782	802	798	786	796	765	805	835	873	823	744	734	728	732	747	752	737	735	753	760	763	764	762	761	760	754	744	744	740	760	761	759	749
0.84961	537	540	543	546	562	565	556	570	575	561	573	571	595	584	574	584	608	595	614	611	611	632	632	649	596	633	573	543	558	567	566	565	570	567	574	574	574	578	577	579	579	574	576	568	569	553	543	541	529
0.85352	395	397	396	402	400	401	417	414	416	432	432	439	433	436	440	450	440	429	454	448	453	466	457	445	476	452	414	384	395	403	407	406	414	415	406	408	413	413	418	416	414	421	417	418	417	412	408	412	414
0.85742	285	284	284	289	292	299	298	297	314	312	318	320	316	314	326	321	322	345	315	330	331	342	348	333	371	314	276	257	238	258	261	266	272	279	288	287	285	287	281	283	284	284	280	283	291	297	307	294	296
0.86133	207	207	210	212	215	214	223	225	221	227	224	227	227	235	234	232	233	218	243	229	237	224	240	248	266	239	230	204	214	203	215	218	214	220	222	221	220	218	219	219	216	213	217	217	208	205	205	204	201
0.86523	155	155	156	154	156	158	157	165	166	162	170	162	168	167	166	162	168	173	169	185	180	201	184	195	189	200	170	171	171	167	157	158	157	156	160	169	168	168	171	170	171	171	174	168	166	166	163	162	160
0.86914	120	120	122	125	127	129	126	132	133	135	131	133	133	134	137	141	134	137	140	138	143	136	145	146	146	128	119	133	136	142	137	139	145	152	152	151	151	151	149	149	152	152	150	149	149	143	138	137	144
0.87305	83	84	81	83	87	88	91	89	87	87	89	88	89	93	91	94	103	101	101	95	84	91	105	99	94	89	97	93	88	92	98	94	94	91	93	94	94	94	93	93	90	91	90	86	90	96	96	97	96
0.87695	53	53	54	54	54	55	61	59	59	65	57	57	61	62	74	67	62	68	66	71	79	75	69	73	65	75	77	81	84	86	90	95	96	96	92	93	95	95	95	94	96	95	93	98	95	92	94	90	88
0.88086	43	43	43	44	44	47	43	47	46	46	46	47	50	49	47	52	50	44	47	50	54	44	46	48	58	59	53	42	47	46	47	45	47	48	50	50	50	52	53	55	52	53	56	54	55	54	55	57	56
0.88477	32	32	33	32	36	33	33	35	36	35	34	35	31	34	37	34	32	35	37	34	35	38	36	35	33	41	43	42	42	43	40	40	39	39	40	39	39	39	39	38	38	37	35	35	32	34	31	32	31
0.88867	21	21	22	23	23	23	27	25	25	23	24	24	23	27	25	27	28	26	28	31	29	27	29	28	41	25	23	20	22	21	23	24	24	24	24	25	25	25	24	25	26	27	25	25	27	25	26	25	26
0.89258	8	8	8	8	10	8	12	11	10	11	13	12	11	10	10	10	15	15	13	13	13	16	16	19	21	17	21	17	16	16	18	18	18	18	18	18	18	18	18	17	17	17	18	18	18	18	18	19	19
0.89648	8	8	8	8	8	12	9	10	11	12	10	10	13	10	9	10	9	9	8	10	9	10	7	9	12	10	10	12	14	15	12	12	12	12	12	12	12	12	12	12	12	12	12	12	12	12	13	12	11
0.90039	2	2	2	2	4	4	2	3	3	5	5	8	4	2	6	3	2	2	2	2	4	6	9	7	6	6	7	8	8	10	11	11	11	11	11	11	11	11	11	11	11	11	11	11	11	11	10	11	10
0.9043	10	10	10	10	11	10	12	11	9	9	9	10	10	14	10	11	12	10	8	10	10	8	9	9	7	5	6	7	5	6	6	6	6	6	6	5	5	5	4	5	5	5	5	3	3	3	4	4	5
[truncated: 51 more columns]

## Sheet: Fig. 2d
Pattern	Frequency (%)
i	29.61
ii	21.46
iii	16.79
iv	9.56
v	7.59
vi	6.1
vii	4.68
viii	3.66
ix	0.57

## Sheet: Fig. 3c
Electron Density (neÅ-3 )	Frequency
	130 (Tomo ID)	135 (Tomo ID)	140 (Tomo ID)	150 (Tomo ID)	198 (Tomo ID)	201 (Tomo ID)	202 (Tomo ID)	203 (Tomo ID)
0	0	0	0	0	0	21	62	137
0.004	77.6667	29	0	0	0	20.6667	65	135.333
0.007	102.4	46.6	5.2	-20.4	0	23.4	68.4	130.6
0.011	110.857	50.5714	12	-14.1429	0	24.7143	70.7143	136.286
0.014	111.556	65.8571	26.7143	1.42857	0	25.4286	70.2857	137.143
0.018	116.273	63	26.5714	1.42857	0	27.2857	73	144.857
0.021	117.385	69.1429	27.2857	1	0	26.2857	76.1429	148.857
0.025	127.154	69.2857	27.2857	1.28571	0	26.7143	77.7143	155.857
0.028	127.923	64.7143	28.5714	1.14286	0	26.1429	80.2857	164.857
0.032	128.538	65.1429	28.1429	1.14286	0	28.2857	85.1429	170.429
0.035	129.769	66.4286	28.4286	1	0	27.7143	84.4286	170.714
0.039	127	68.5714	27.4286	0.71429	0	30	91	179.571
0.042	128.692	70.1429	28.2857	0.71429	0	33.5714	95.2857	182.571
0.046	126.154	65.8571	27.7143	0.85714	0	34.8571	95.2857	187.857
0.049	127	67.1429	28.8571	0.85714	0	35.4286	100.286	191.143
0.053	125.692	71	28.5714	1.28571	0	37.4286	102	189.857
0.056	122.692	72	31	1.28571	0	37.2857	104	190.286
0.06	121.846	71.8571	29.2857	1.57143	0	37.8571	107	196
0.063	121.538	68.8571	31.1429	1.71429	0	36.4286	105.714	192.286
0.067	122.385	69.7143	30.2857	2.14286	0	35.2857	107	191.714
0.07	122.692	69	30.7143	2	0	37	107.286	186.286
0.074	122.615	71	30.5714	1.71429	0	38.2857	106.429	186
0.077	124.308	71.7143	29.7143	1.42857	0	37.5714	105.714	182.429
0.081	122.538	74.8571	28.8571	1.57143	0	37.5714	102	183.857
0.084	124.538	78.7143	29.8571	1.42857	0	37.7143	101.857	180.429
0.088	124.385	84.5714	31.2857	1.57143	0	37.4286	104.429	180.143
0.091	124.462	87	31.7143	1.57143	0	36.5714	103.857	177
0.095	126.077	90	32.2857	2	0	36	104.286	178.143
0.098	128.077	91.5714	34.2857	2.14286	0	36.4286	102.857	174.714
0.102	130.154	92.4286	37	2.42857	0	38.1429	104.143	179.714
0.105	133.077	92	38.2857	2.42857	0	37.5714	106.429	176.714
0.109	134.846	94.7143	42	3	0	37.4286	106.857	176.286
0.113	135.692	94.2857	43.7143	2.71429	0	39	105.286	176.857
0.116	135.308	98.8571	47.2857	2.71429	0	38.8571	101.714	171.571
0.12	139.077	102.286	51.2857	2.71429	0	39.8571	102.286	169.286
0.123	139.231	104.286	53.4286	3.28571	0	38.5714	102.286	171.857
0.127	142.077	105.571	53.5714	3	0	38.1429	100	165.714
0.13	143.692	110.571	55	3.28571	0	39.2857	97.7143	163.857
0.134	145.308	111	55.1429	2.85714	0	40.5714	97.1429	159
0.137	149.769	112.143	55	3.28571	0	40.5714	97.5714	154.143
0.141	153.077	112.714	56.8571	3.14286	0	40	95.8571	154.571
0.144	156.154	115.714	57	3.71429	0	39.4286	95.8571	153.286
0.148	160.077	119.143	56.7143	3.57143	0	39	96	151.857
0.151	161.692	123.286	60.2857	4.14286	0	38.7143	96.2857	151.571
0.155	164.231	122.714	60.2857	4.42857	0	37.1429	94.5714	149.143
0.158	168.308	126	63.1429	5	0	37.4286	92.4286	148.429
0.162	174.077	130.429	63.5714	5.14286	0	38.4286	92.1429	145.571
0.165	174.385	136.857	64.1429	5.57143	0	37.4286	93.1429	143.714
0.169	176.462	138	67.4286	5.28571	0	37	92	141.143
0.172	180.308	141.714	70.2857	5.28571	0	39.2857	90.7143	138.286
0.176	183.077	143	70.8571	5.85714	0	39.4286	90.5714	136.429
0.179	186.769	146.857	75	5.42857	0	41.2857	90.2857	134.143
0.183	188.769	151.286	76	5.71429	0	40.4286	91.2857	132.571
0.186	188.462	153.857	79	5.57143	0	40.4286	85.4286	130.714
0.19	192.538	155.571	80.4286	7.14286	0	41	86.2857	129.714
0.193	195.154	157.286	79.1429	8.28571	0	41.4286	83.4286	126.429
0.197	197.462	154.429	80.7143	9	0	40.4286	82.5714	122.429
0.2	200.231	160.143	82.1429	8.85714	0	40.7143	82.8571	121.571
0.204	200.923	165.857	82.8571	9.28571	0	39.4286	81.2857	118
0.207	202.538	163.857	82.8571	9.14286	0	40.5714	82.4286	118
0.211	205.769	165	83.7143	10.4286	0	39.7143	86	120.857
0.214	207.846	163.857	82.8571	9.14286	0	41	84.8571	120.714
0.218	206.923	167.143	83.1429	8.28571	0	41.8571	85.8571	119.714
0.221	208.308	173	84	8.57143	0	40.2857	85.4286	117.857
0.225	209.538	172.714	84	8.71429	0	38.2857	82.7143	113.143
0.229	209.538	170.143	86.4286	8.71429	0	38.7143	84.2857	112.714
0.232	209.923	171.857	89	9.57143	0	35.8571	80.4286	105.429
0.236	209.615	177.143	91	9.28571	0	36	77.5714	99.7143
0.239	208.385	178.714	91.8571	9.42857	0	35	78.5714	96.2857
0.243	207.308	177	94.8571	10	0	34.2857	78.4286	97.1429
0.246	203.231	176.286	94.4286	10.4286	0	36.4286	77.7143	97.2857
0.25	201.308	173.714	95.4286	10.8571	0	37.7143	77.2857	98
0.253	197.769	175	93.7143	12.1429	0	39.2857	78.4286	98.4286
0.257	195.308	173.286	93	12.1429	0	40.5714	80.1429	100.571
0.26	194.154	166.714	89.1429	12.4286	0	39.4286	82.1429	99.1429
0.264	192.462	163.714	89.1429	13.2857	0	41.4286	80.1429	99.4286
0.267	188.308	161.714	85.5714	13.2857	0	41.4286	81	97.1429
0.271	184.462	159.857	86	13.2857	0	42.8571	81.8571	95.4286
0.274	181.692	157.857	83.5714	13.2857	0	44.1429	83.2857	94.8571
0.278	178.692	154	83	13.7143	0	43.4286	82.8571	96
0.281	173.769	155.429	83.2857	14.1429	0	43.5714	82.4286	96.5714
0.285	169.538	153.714	86.1429	15.8571	0	45	79.8571	96.4286
0.288	164.692	152.571	85.4286	15.4286	0	43.4286	76.5714	93
0.292	163.923	150.714	86.8571	17.1429	0	44.7143	73.8571	90
0.295	160.538	147.286	83.7143	17.8571	0	43	71.4286	87.5714
0.299	156.692	147.143	84.2857	18.2857	0	41.1429	72.5714	86.7143
0.302	150.769	144	83.2857	19.5714	0.14286	41.1429	72.2857	83.7143
0.306	147.615	137.714	80.7143	21.5714	0.42857	41.1429	71.7143	84.1429
0.309	143.154	134.286	80.5714	21.7143	0.57143	41.8571	73	86.8571
0.313	140.077	130.429	80.1429	24.5714	0.57143	42.8571	76.7143	86.8571
0.316	135.538	128.286	79.2857	25	0.85714	40.4286	76.8571	87.7143
0.32	131	124.857	80.5714	25.7143	0.85714	40.4286	76.1429	87.8571
0.323	127.154	122	79	28	1	41.4286	74.7143	85.1429
0.327	122.615	120.857	78.8571	28.4286	0.85714	42.1429	74.4286	83.2857
0.33	119	118.286	76.5714	29	0.71429	41.4286	74.7143	82.8571
0.334	115.692	113.714	74.8571	30.7143	0.85714	40.2857	73.2857	79.7143
0.338	111	108.857	71.8571	31.8571	0.85714	41.1429	72.8571	80.5714
0.341	106.154	106.571	69.8571	32.2857	0.85714	41.7143	71.5714	77.8571
0.345	101.692	101.429	68.2857	34.1429	1.28571	41.2857	71.8571	76.2857
0.348	100.154	96	67.1429	35.2857	1.57143	40	72.2857	79.1429
0.352	93.6923	88.8571	65.2857	35.2857	2.14286	39.4286	70.8571	77.4286
0.355	89.7692	85.1429	63.4286	35.1429	2.85714	41.4286	70.4286	74.8571
0.359	85.4615	82.7143	59.8571	35.5714	3.14286	42.5714	71.5714	71.8571
0.362	82	79.4286	60.7143	37.1429	3.42857	40.7143	70	70.1429
0.366	78.4615	73.8571	60.4286	39.1429	4.71429	43.1429	72.7143	70.7143
0.369	75.3077	74.1429	58.7143	39	6.57143	44.8571	73.7143	70.2857
0.373	73.1539	71	57.7143	38.5714	10	46	73	68.4286
0.376	69.6154	70.7143	58	42	13.5714	49	75.1429	70
0.38	67.4615	67.7143	60.5714	42.7143	16.2857	50.4286	75.5714	67.7143
0.383	65.0769	68.2857	63.4286	44.2857	19	51.7143	76.4286	70
0.387	63.2308	68.4286	64.1429	44.8571	23.8571	56	79.2857	68
0.39	62.3846	68.4286	64.5714	46.4286	28.5714	56.7143	78.7143	65.8571
0.394	59	69.7143	67.1429	50.1429	33.7143	61.2857	79.1429	70.1429
0.397	58	69.2857	70.8571	52.8571	40.1429	63.2857	79.2857	68.5714
0.401	57.0769	68.4286	71.5714	55	46.2857	66.7143	79.5714	67.4286
0.404	56.8462	68.5714	70.2857	61.1429	53.4286	69.2857	81.8571	68.8571
0.408	55.9231	67.1429	69.7143	63.5714	58.4286	69	82.5714	67.2857
0.411	54.4615	67.2857	68.8571	66.4286	64.7143	70.7143	81.4286	69
0.415	53.6154	66.5714	70	71.2857	68.5714	71.5714	85	71.1429
0.418	52	63	68.1429	74.4286	73	69.7143	84.5714	65.4286
0.422	50	63	67.2857	78.1429	75.4286	73.5714	85.2857	66.2857
0.425	47.9231	63.5714	65.4286	78.1429	75.2857	72.2857	85.5714	66
0.429	47.6154	63.4286	65.2857	78.1429	75.4286	73.4286	81.5714	66
0.432	46.5385	63.5714	63.5714	80	78.8571	76.4286	83.8571	64.8571
0.436	45.6923	62.4286	64	80.8571	80.8571	76.8571	84.5714	65.8571
0.439	45	60.1429	63.2857	79.4286	83	79.1429	84	66.2857
0.443	44.6154	57.8571	64.8571	81	82.7143	81.2857	84.1429	64.8571
0.446	43	57.1429	63.8571	83.4286	81.8571	81.2857	83.7143	63.8571
0.45	40.6923	55.4286	65	84.5714	85.5714	81.1429	81.7143	63.2857
0.454	38.9231	57	65.2857	85	88.1429	81.2857	83.4286	60.4286
0.457	38.8462	54.7143	67.2857	86	90.4286	83.1429	79.7143	60.2857
0.461	37.6923	53.2857	68.8571	86	91.4286	83.1429	81.1429	60.8571
0.464	36.3846	54.7143	69.2857	86.5714	92.5714	84	79.5714	58.1429
0.468	36.6154	55.2857	68.1429	86.1429	93.8571	85	79.5714	59.4286
0.471	36.0769	55.1429	65.7143	84.1429	96.5714	85.5714	80	58.1429
0.475	35.0769	54	64.4286	85	97.7143	88.4286	81	57.7143
0.478	34.8462	50.5714	63.7143	87	98.8571	88.7143	81.8571	56.7143
0.482	34.3846	51.8571	64.7143	88.8571	98.8571	86.8571	81.1429	55.7143
0.485	33.3077	52.5714	63.1429	92.1429	100.286	85.8571	80.2857	52.5714
0.489	32.8462	51.7143	62.4286	94.2857	102.857	88	80.2857	53.8571
0.492	32.0769	51.1429	64.2857	94.2857	104.143	88.2857	83.4286	52.2857
0.496	31.5385	49.8571	66.1429	96	105.429	91	81	50
0.499	30.6154	50.1429	66.2857	96.5714	108.571	91.4286	79.7143	50.5714
0.503	29.8462	51.8571	67.8571	96.7143	110.143	93.5714	79.5714	51.7143
0.506	29.3077	51	66.7143	94.4286	113.857	97.1429	83.4286	52.1429
0.51	29.3077	49.1429	67.7143	95.7143	115.714	99.2857	84.2857	50.5714
0.513	27.8462	49.4286	69.2857	96.5714	115.429	98.2857	84	49.7143
0.517	26.9231	48.5714	67.8571	94.2857	117.429	101.143	85	50.7143
0.52	26.3077	48.8571	68.5714	92.8571	116.143	97.8571	86.7143	51.4286
0.524	25.6923	47.1429	69.5714	94.1429	116.143	95.4286	90.7143	49.2857
0.527	24.0769	44.5714	70.8571	96.5714	116.571	94.8571	92.4286	46.5714
0.531	23.3846	45.8571	73.2857	100.143	117.143	96.4286	93.7143	45.4286
0.534	22.0769	46.7143	74.8571	103.429	119	98.7143	92.4286	45.7143
0.538	21.6923	45.8571	74.5714	107.286	119.714	102.286	94.4286	44
0.541	21.8462	46.7143	76	110	123.286	102.429	93.1429	43.2857
0.545	21.6154	46.2857	77	112.714	129.286	108.571	94	42.5714
0.548	21.0769	46	79.1429	117.143	131.143	114.857	93.2857	42.4286
0.552	19.8462	48	81.8571	119	136.714	120	93.1429	45.4286
0.555	19.6154	46.4286	80.4286	123.571	138.857	124.143	92.5714	45.5714
0.559	20.0769	46.1429	79.4286	124.714	144.143	127.143	97.8571	45
0.562	20.5385	47.8571	83	128.857	153.143	131.857	99.8571	43.8571
0.566	19.1538	48.5714	86.1429	138.857	159.857	135.571	100	41.5714
0.57	18.3846	49	89	147.429	170.286	139.857	104.143	41
0.573	18.1538	52.8571	92	157.143	181.714	144.286	105.571	39.2857
0.577	18.3846	53.4286	95	164.714	192.857	148.143	106.857	37.2857
0.58	18.3077	57	101.571	173.143	203.429	152.143	111.429	36.4286
0.584	17.7692	60	110.571	184	213.143	159.286	110.143	35.5714
0.587	16.8462	62.4286	118.286	192.714	224.429	168.429	108.429	36.1429
0.591	16	63.7143	125.714	204.429	237.143	185.714	113	35.1429
0.594	15.4615	67	140.429	221.429	255.429	197.429	117.714	37.1429
0.598	16.3846	69.4286	150	235.714	272	209.857	121.286	36.1429
0.601	15.8461	71.8571	160.857	253.857	286.143	220.429	124.429	35.1429
0.605	15.3846	75.1429	172.857	275.286	307.429	240.714	126	34.8571
0.608	15.3846	79.4286	185.714	295.857	332.714	256.429	130.286	35.8571
0.612	15.2308	79.5714	199.143	316.571	350.857	268	138	34.8571
0.615	14.8461	83.1429	214.429	342.714	371.571	279	139.857	35.2857
0.619	14.3846	88.7143	223.429	367	388.714	290.571	140	33.4286
0.622	13.7692	89.7143	241.571	390.286	409.143	305.714	143.429	34.1429
0.626	13.4615	94.1429	256.143	413.143	431.286	319.286	146.857	34
0.629	13.2308	96.2857	270	428.571	446.286	323.286	150	34.2857
0.633	12.8461	97.8571	282	446	458.714	336	152.286	31.8571
0.636	13.1539	101.857	290.571	465.429	482	346.429	150.857	31.4286
0.64	13	104.857	298.429	481.286	500	347.429	152.857	32.4286
0.643	11.6923	106.286	303.857	489.571	501.714	349.429	152	31.7143
0.647	11	106.714	307.857	495.714	506.286	344.571	149.143	32.2857
0.65	10.4615	107	310.857	494.429	510.286	349	146.286	31.8571
0.654	9.15385	105.571	309.571	496.714	513.143	347.714	139.286	30.5714
0.657	9.07692	102.714	310.286	492.143	498.857	342.714	134.571	31.4286
0.661	8.61538	99.8571	307.286	474.143	479.286	330.714	129.429	31.5714
0.664	8.69231	96.2857	298.143	453.429	459.429	319.143	123.429	29.8571
0.668	8.61538	91.7143	292.571	430.714	443.714	306.571	115.714	30.2857
0.671	7.84615	88.4286	277.143	407.714	421.143	293.429	110.143	29.2857
0.675	8.15385	82.2857	262.143	381.571	388	273.143	104.286	28.7143
0.679	8.15385	78.1429	247	353.714	350.714	253.143	101	27.4286
0.682	7.61538	74	226.571	321.286	326.857	228.143	92.5714	27
0.686	7.38462	70.4286	210.714	296.429	301.286	210.571	85.8571	26.7143
0.689	7.30769	65	193.429	264.571	268.286	192.571	80.5714	26.1429
0.693	7.46154	58.5714	172	233.714	237.714	174.286	75.4286	25.2857
0.696	8	52.8571	152.143	202.571	204.571	155	72	25
0.7	8.76923	47.2857	135.286	176.714	180.286	136.714	66.4286	24.8571
0.703	8.61538	40.2857	118	149.286	162.571	120.429	58.8571	24.7143
0.707	8.69231	35.5714	103.143	127.286	139.571	106.143	57	24.4286
0.71	8.30769	29.8571	86.7143	107.143	116.286	90.2857	54.5714	23.7143
0.714	8.15385	26.7143	74	89.4286	99.5714	76.2857	48.8571	23.1429
0.717	8.76923	22.2857	63	76.5714	84.4286	63.8571	44.8571	21.2857
0.721	8.61538	20.5714	55.7143	63.7143	73	56.8571	38.1429	20.2857
0.724	8.76923	19.7143	45.5714	55.7143	64.8571	48.7143	36.1429	19.7143
0.728	9.30769	18.2857	40.2857	46.5714	54.2857	41.4286	34.5714	19.7143
0.731	9.61538	17.2857	33.2857	39.8571	46.4286	36.8571	30.5714	18.1429
0.735	10.6154	17.1429	28.5714	33.8571	40.8571	34.4286	28	17.5714
0.738	11.3846	15.5714	25.4286	29	37.1429	32	26.4286	18
0.742	11.3077	16.2857	23.1429	25.7143	33.4286	29.7143	25.8571	18.2857
0.745	11.2308	16.2857	21.8571	24.2857	31	26.2857	24.8571	18.7143
0.749	12.0769	15.8571	20.8571	21	25.8571	25.1429	22.2857	17.5714
0.752	12.5385	16.5714	18.5714	20.4286	25.1429	23.8571	19.8571	17.4286
0.756	13.2308	16.1429	18	19.4286	24.1429	22.1429	19.7143	18.1429
0.759	13.2308	15.5714	17	19	23.8571	19.1429	19	17.5714
0.763	12.8461	15.2857	16.7143	19.8571	22.4286	18.4286	18	16.5714
0.766	13	15.4286	15.4286	18	22.8571	17.8571	16.4286	15.2857
0.77	12.8461	15.1429	14	17.7143	20.7143	17.5714	15.7143	14.2857
0.773	12.5385	14.1429	13.8571	17	19.1429	16.5714	16.4286	14.7143
0.777	12.3077	13	13.1429	15.7143	16.5714	16.5714	16.2857	14.1429
0.78	11.6923	12.1429	12.4286	14.1429	16	15.2857	14.1429	13
0.784	11	10.8571	11.7143	13.8571	14	14.2857	12.7143	12
0.787	10.4615	10.7143	10.8571	12.2857	11.4286	13.5714	11.4286	11.1429
0.791	9.84615	9.71429	10.4286	11.4286	9.42857	12.7143	11.1429	10.8571
0.795	8.61538	8.71429	9.57143	9.28571	9.14286	11.4286	10	9.85714
0.798	7.76923	8.14286	8.28571	8.71429	9.42857	9.57143	7.85714	8.28571
0.802	6.76923	7	7.42857	7.42857	9.28571	7.57143	6.85714	6.85714
0.805	5.92308	6	6.42857	7	7.85714	6	6.28571	5.71429
0.809	5.46154	5.71429	5.14286	5.14286	6.14286	5.57143	5.57143	5.28571
0.812	4.46154	5	3.85714	4	5.71429	3.85714	4.42857	4.28571
0.816	3.92308	3.42857	2.85714	3.42857	4.57143	3	3.42857	3.42857
0.819	3.30769	2.57143	2.57143	2.57143	4.42857	2.42857	3.14286	2.71429
0.823	2.69231	1.85714	2.14286	1.57143	3.14286	1.85714	2.57143	2.57143

## Sheet: Fig. 3d
Time (hr)	Domain Volume (um3)
	Pores	ACC	Metastable Polymorph	Calcite
14.3967		7.14518	0.84911	0.84911
14.7856		6.06505	2.73037	2.73037
15.1744		3.42841	6.15823	6.15823
15.5633		1.90828	7.98657	7.98657
15.9522		0.81988	9.24589	9.24
16.3411		0.23488	9.8331	9.8331
16.73		0.07333	9.95881	9.95881
19.6856		0.13509	9.92297	9.6313
19.7633	0.01764	0	9.73109	9.43556
19.8411	0.18912		9.21998	8.9294
19.9189	1.13913		7.51294	7.24608
19.9967	2.98621		4.36573	3.5668
20.0744	5.14537		1.74232	0

## Sheet: Fig. 4c
Time (hr)	Average Electron Density (neÅ-3 )		Defect Volume (%)
	Calcite	Volume Defect
0	0.68	0.79	0.048
0.41341	0.68	0.79	0.048
1.05933	0.68	0.79	0.316
4.99214	0.68	0.79	2.274
7.53413	0.677	0.791	3.554
18.072	0.288	0.783	4.133
22.4736	0.218	0.77	10.556
25	0.217	0.77	10.655

## Sheet: SIFig. 1
Wavenumber / cm-1	Aragonite	Wavenumber / cm-1	Calcite	Wavenumber / cm-1	Vaterite	Wavenumber / cm-1	ID0
3999.64	0.98604	3999.64	0.98038	4000	0.96764	3997.86	0.99802
3997.71	0.98569	3997.71	0.98039	3999	0.96764	3995.82	0.9981
3995.78	0.98615	3995.78	0.98039	3998	0.96762	3993.78	0.99805
3993.85	0.98593	3993.85	0.97798	3997	0.9676	3991.74	0.99824
3991.93	0.9847	3991.93	0.97789	3996	0.96758	3989.7	0.99846
3990	0.9849	3990	0.97919	3995	0.96758	3987.66	0.99841
3988.07	0.98588	3988.07	0.97915	3994	0.96759	3985.62	0.99819
3986.14	0.98566	3986.14	0.97847	3993	0.9676	3983.58	0.99757
3984.21	0.98545	3984.21	0.97912	3992	0.96761	3981.54	0.99681
3982.28	0.9859	3982.28	0.9813	3991	0.96761	3979.5	0.99694
3980.36	0.98632	3980.36	0.98249	3990	0.9676	3977.46	0.99772
3978.43	0.9862	3978.43	0.98089	3989	0.96759	3975.42	0.998
3976.5	0.98612	3976.5	0.97817	3988	0.96759	3973.38	0.9981
3974.57	0.98613	3974.57	0.97787	3987	0.9676	3971.34	0.99824
3972.64	0.98566	3972.64	0.97753	3986	0.96761	3969.3	0.99794
3970.71	0.98533	3970.71	0.97754	3985	0.96762	3967.26	0.99731
3968.78	0.98601	3968.78	0.97695	3984	0.96762	3965.22	0.99688
3966.86	0.98612	3966.86	0.97801	3983	0.96762	3963.18	0.9969
3964.93	0.98536	3964.93	0.97926	3982	0.96762	3961.15	0.99713
3963	0.9854	3963	0.97845	3981	0.96762	3959.11	0.99746
3961.07	0.98618	3961.07	0.97711	3980	0.96762	3957.07	0.99798
3959.14	0.98637	3959.14	0.97665	3979	0.96763	3955.03	0.99838
3957.21	0.9871	3957.21	0.97781	3978	0.96763	3952.99	0.99834
3955.28	0.98753	3955.28	0.97908	3977	0.96763	3950.95	0.99801
3953.36	0.98675	3953.36	0.98012	3976	0.96763	3948.91	0.99787
3951.43	0.98594	3951.43	0.98177	3975	0.96763	3946.87	0.99826
3949.5	0.98552	3949.5	0.98169	3974	0.96763	3944.83	0.99869
3947.57	0.98558	3947.57	0.97962	3973	0.96762	3942.79	0.99856
3945.64	0.98558	3945.64	0.97789	3972	0.96762	3940.75	0.99824
3943.71	0.98587	3943.71	0.97779	3971	0.96762	3938.71	0.998
3941.79	0.98695	3941.79	0.97738	3970	0.96762	3936.67	0.99742
3939.86	0.98726	3939.86	0.97983	3969	0.96762	3934.63	0.99698
3937.93	0.98676	3937.93	0.97967	3968	0.96763	3932.59	0.99729
3936	0.9862	3936	0.97834	3967	0.96764	3930.55	0.99764
3934.07	0.98564	3934.07	0.97703	3966	0.96765	3928.51	0.99745
3932.14	0.98548	3932.14	0.97696	3965	0.96765	3926.47	0.99733
3930.22	0.98559	3930.22	0.9798	3964	0.96765	3924.43	0.99773
3928.29	0.98563	3928.29	0.97905	3963	0.96764	3922.39	0.99807
3926.36	0.98566	3926.36	0.97569	3962	0.96763	3920.35	0.99788
3924.43	0.98624	3924.43	0.97799	3961	0.96763	3918.31	0.99752
3922.5	0.98668	3922.5	0.98103	3960	0.96762	3916.27	0.99728
3920.57	0.98674	3920.57	0.97994	3959	0.96762	3914.23	0.99699
3918.64	0.98641	3918.64	0.97849	3958	0.96762	3912.19	0.99676
3916.72	0.98644	3916.72	0.97843	3957	0.96761	3910.15	0.99701
3914.79	0.98597	3914.79	0.97847	3956	0.96761	3908.11	0.9977
3912.86	0.98498	3912.86	0.97936	3955	0.96761	3906.07	0.9982
3910.93	0.98562	3910.93	0.98083	3954	0.96762	3904.03	0.99817
3909	0.9861	3909	0.98093	3953	0.96762	3901.99	0.99788
3907.07	0.98608	3907.07	0.97765	3952	0.96762	3899.95	0.99756
3905.14	0.98569	3905.14	0.97806	3951	0.96763	3897.91	0.99733
3903.22	0.9851	3903.22	0.978	3950	0.96763	3895.87	0.99703
3901.29	0.98531	3901.29	0.97703	3949	0.96762	3893.83	0.99647
3899.36	0.98633	3899.36	0.9775	3948	0.96761	3891.79	0.99635
3897.43	0.9864	3897.43	0.97902	3947	0.9676	3889.75	0.99745
3895.5	0.9862	3895.5	0.98063	3946	0.9676	3887.72	0.99854
3893.57	0.98579	3893.57	0.98229	3945	0.96761	3885.68	0.99864
3891.65	0.98569	3891.65	0.98188	3944	0.96762	3883.64	0.99847
3889.72	0.98554	3889.72	0.98036	3943	0.96763	3881.6	0.99858
3887.79	0.98491	3887.79	0.9797	3942	0.96764	3879.56	0.9985
3885.86	0.9841	3885.86	0.97907	3941	0.96763	3877.52	0.99839
3883.93	0.98457	3883.93	0.9778	3940	0.96762	3875.48	0.99824
3882	0.98529	3882	0.9797	3939	0.96762	3873.44	0.9978
3880.07	0.98577	3880.07	0.98054	3938	0.96762	3871.4	0.99776
3878.15	0.98628	3878.15	0.97992	3937	0.96761	3869.36	0.99832
3876.22	0.98594	3876.22	0.97997	3936	0.96761	3867.32	0.99792
3874.29	0.98548	3874.29	0.97982	3935	0.9676	3865.28	0.99694
3872.36	0.98538	3872.36	0.97967	3934	0.96759	3863.24	0.99702
3870.43	0.98512	3870.43	0.98074	3933	0.96758	3861.2	0.99774
3868.5	0.98533	3868.5	0.98247	3932	0.96758	3859.16	0.99814
3866.58	0.98523	3866.58	0.98319	3931	0.96759	3857.12	0.99829
3864.65	0.98554	3864.65	0.9812	3930	0.9676	3855.08	0.99833
3862.72	0.9865	3862.72	0.98053	3929	0.9676	3853.04	0.99861
3860.79	0.98613	3860.79	0.97935	3928	0.96761	3851	0.99821
3858.86	0.98582	3858.86	0.97855	3927	0.96762	3848.96	0.99743
3856.93	0.98581	3856.93	0.97833	3926	0.96763	3846.92	0.9976
3855.01	0.98504	3855.01	0.9801	3925	0.96764	3844.88	0.99816
3853.08	0.98454	3853.08	0.97955	3924	0.96764	3842.84	0.99758
3851.15	0.98505	3851.15	0.97733	3923	0.96762	3840.8	0.99683
3849.22	0.98559	3849.22	0.97803	3922	0.9676	3838.76	0.99755
3847.29	0.98574	3847.29	0.98028	3921	0.96758	3836.72	0.99843
3845.36	0.98595	3845.36	0.97925	3920	0.96757	3834.68	0.99844
3843.43	0.98566	3843.43	0.97683	3919	0.96756	3832.64	0.99843
3841.51	0.98571	3841.51	0.97844	3918	0.96756	3830.6	0.99839
3839.58	0.985	3839.58	0.97998	3917	0.96757	3828.56	0.99805
3837.65	0.98363	3837.65	0.97959	3916	0.96759	3826.52	0.99769
3835.72	0.9844	3835.72	0.9796	3915	0.96761	3824.48	0.99728
3833.79	0.98531	3833.79	0.97966	3914	0.96762	3822.44	0.99671
3831.86	0.98491	3831.86	0.98044	3913	0.96764	3820.4	0.99675
3829.93	0.98502	3829.93	0.98052	3912	0.96765	3818.36	0.99721
3828.01	0.98551	3828.01	0.97942	3911	0.96765	3816.32	0.99745
3826.08	0.98535	3826.08	0.9796	3910	0.96764	3814.29	0.99783
3824.15	0.98541	3824.15	0.97934	3909	0.96763	3812.25	0.99787
3822.22	0.98489	3822.22	0.97925	3908	0.96763	3810.21	0.99773
3820.29	0.98478	3820.29	0.97899	3907	0.96763	3808.17	0.99827
3818.36	0.98523	3818.36	0.97822	3906	0.96764	3806.13	0.99873
3816.44	0.98434	3816.44	0.9787	3905	0.96763	3804.09	0.99832
3814.51	0.98475	3814.51	0.97917	3904	0.9676	3802.05	0.99773
3812.58	0.98511	3812.58	0.97852	3903	0.96756	3800.01	0.99728
3810.65	0.98514	3810.65	0.97909	3902	0.96754	3797.97	0.99737
3808.72	0.98545	3808.72	0.9817	3901	0.96754	3795.93	0.99789
3806.79	0.98478	3806.79	0.98153	3900	0.96757	3793.89	0.99782
3804.86	0.98525	3804.86	0.9813	3899	0.96759	3791.85	0.99739
3802.94	0.98504	3802.94	0.97985	3898	0.9676	3789.81	0.99755
3801.01	0.98469	3801.01	0.97868	3897	0.9676	3787.77	0.99797
3799.08	0.98537	3799.08	0.97954	3896	0.96761	3785.73	0.99804
3797.15	0.98521	3797.15	0.98087	3895	0.96762	3783.69	0.99768
3795.22	0.98497	3795.22	0.98007	3894	0.96764	3781.65	0.99715
3793.29	0.98508	3793.29	0.98044	3893	0.96766	3779.61	0.99687
3791.36	0.98558	3791.36	0.98063	3892	0.96767	3777.57	0.99734
3789.44	0.98588	3789.44	0.98078	3891	0.96766	3775.53	0.998
3787.51	0.98609	3787.51	0.98016	3890	0.96763	3773.49	0.99796
3785.58	0.98606	3785.58	0.97835	3889	0.96761	3771.45	0.99772
3783.65	0.98555	3783.65	0.97866	3888	0.96759	3769.41	0.99783
3781.72	0.98517	3781.72	0.97969	3887	0.96758	3767.37	0.99781
3779.8	0.98548	3779.8	0.97896	3886	0.96757	3765.33	0.99751
3777.87	0.98653	3777.87	0.98084	3885	0.96756	3763.29	0.99731
3775.94	0.98622	3775.94	0.98306	3884	0.96754	3761.25	0.99776
3774.01	0.98501	3774.01	0.98157	3883	0.96755	3759.21	0.99877
3772.08	0.98492	3772.08	0.98084	3882	0.96756	3757.17	0.99928
3770.15	0.98551	3770.15	0.9819	3881	0.96757	3755.13	0.99873
3768.22	0.9853	3768.22	0.98153	3880	0.96756	3753.09	0.99779
3766.3	0.98504	3766.3	0.98102	3879	0.96754	3751.05	0.99751
3764.37	0.98486	3764.37	0.98232	3878	0.96753	3749.01	0.99828
3762.44	0.98446	3762.44	0.98197	3877	0.96752	3746.97	0.99923
3760.51	0.98416	3760.51	0.98136	3876	0.96753	3744.93	0.99972
3758.58	0.98477	3758.58	0.9818	3875	0.96754	3742.89	0.99893
3756.65	0.98539	3756.65	0.98054	3874	0.96755	3740.86	0.99766
3754.72	0.98492	3754.72	0.97954	3873	0.96755	3738.82	0.99692
3752.8	0.98358	3752.8	0.97974	3872	0.96755	3736.78	0.99714
3750.87	0.98303	3750.87	0.98107	3871	0.96755	3734.74	0.99778
3748.94	0.9837	3748.94	0.98099	3870	0.96755	3732.7	0.99724
3747.01	0.9844	3747.01	0.98108	3869	0.96753	3730.66	0.99654
3745.08	0.98362	3745.08	0.98265	3868	0.96753	3728.62	0.99696
3743.15	0.98354	3743.15	0.98158	3867	0.96754	3726.58	0.99797
3741.22	0.98448	3741.22	0.98054	3866	0.96755	3724.54	0.99834
3739.3	0.9847	3739.3	0.98212	3865	0.96756	3722.5	0.99805
3737.37	0.98416	3737.37	0.98195	3864	0.96755	3720.46	0.99793
3735.44	0.98381	3735.44	0.98049	3863	0.96755	3718.42	0.99771
3733.51	0.98362	3733.51	0.9801	3862	0.96755	3716.38	0.9974
3731.58	0.9835	3731.58	0.98185	3861	0.96754	3714.34	0.99726
3729.66	0.98477	3729.66	0.98367	3860	0.96752	3712.3	0.99681
3727.73	0.986	3727.73	0.98353	3859	0.96751	3710.26	0.99671
3725.8	0.98626	3725.8	0.984	3858	0.96753	3708.22	0.99731
3723.87	0.98536	3723.87	0.98434	3857	0.96756	3706.18	0.99721
3721.94	0.98498	3721.94	0.98158	3856	0.96759	3704.14	0.99635
3720.01	0.98524	3720.01	0.98066	3855	0.96764	3702.1	0.99563
3718.08	0.98436	3718.08	0.98126	3854	0.96767	3700.06	0.99552
3716.16	0.98401	3716.16	0.98218	3853	0.96764	3698.02	0.99593
3714.23	0.984	3714.23	0.98242	3852	0.96759	3695.98	0.99621
3712.3	0.98308	3712.3	0.98119	3851	0.96757	3693.94	0.99595
3710.37	0.98341	3710.37	0.97952	3850	0.96757	3691.9	0.99568
3708.44	0.98343	3708.44	0.98123	3849	0.96755	3689.86	0.99599
3706.51	0.98288	3706.51	0.98327	3848	0.96749	3687.82	0.99664
3704.58	0.98147	3704.58	0.9831	3847	0.96744	3685.78	0.99675
3702.66	0.97819	3702.66	0.98163	3846	0.96741	3683.74	0.99602
3700.73	0.97247	3700.73	0.98194	3845	0.9674	3681.7	0.99524
3698.8	0.96726	3698.8	0.98248	3844	0.96739	3679.66	0.99536
3696.87	0.96646	3696.87	0.98153	3843	0.96737	3677.62	0.99572
3694.94	0.96998	3694.94	0.98113	3842	0.96736	3675.58	0.99536
3693.01	0.97409	3693.01	0.97987	3841	0.96737	3673.54	0.99487
3691.09	0.97671	3691.09	0.9792	3840	0.96739	3671.5	0.99482
3689.16	0.97823	3689.16	0.98066	3839	0.9674	3669.46	0.99493
3687.23	0.98033	3687.23	0.98099	3838	0.96741	3667.42	0.99459
3685.3	0.98218	3685.3	0.98302	3837	0.96743	3665.39	0.9942
3683.37	0.98194	3683.37	0.98433	3836	0.96744	3663.35	0.99426
3681.44	0.98159	3681.44	0.98184	3835	0.96745	3661.31	0.99416
3679.51	0.98214	3679.51	0.9796	3834	0.96745	3659.27	0.99349
3677.59	0.98261	3677.59	0.98055	3833	0.96743	3657.23	0.99284
3675.66	0.98244	3675.66	0.98153	3832	0.96741	3655.19	0.99243
3673.73	0.98277	3673.73	0.98251	3831	0.96739	3653.15	0.992
3671.8	0.98265	3671.8	0.98336	3830	0.96738	3651.11	0.99164
3669.87	0.98232	3669.87	0.98282	3829	0.96738	3649.07	0.99158
3667.94	0.98344	3667.94	0.98115	3828	0.96739	3647.03	0.99196
3666.01	0.98423	3666.01	0.98072	3827	0.96738	3644.99	0.992
3664.09	0.9847	3664.09	0.98266	3826	0.96736	3642.95	0.99158
3662.16	0.98505	3662.16	0.98426	3825	0.96733	3640.91	0.9914
3660.23	0.98418	3660.23	0.9829	3824	0.96729	3638.87	0.99148
3658.3	0.98352	3658.3	0.98076	3823	0.96726	3636.83	0.99114
3656.37	0.9836	3656.37	0.98058	3822	0.96726	3634.79	0.99006
3654.44	0.98411	3654.44	0.98235	3821	0.96724	3632.75	0.98876
3652.52	0.98388	3652.52	0.98389	3820	0.96721	3630.71	0.98793
3650.59	0.98322	3650.59	0.98402	3819	0.96722	3628.67	0.98776
3648.66	0.98309	3648.66	0.98294	3818	0.96728	3626.63	0.98787
3646.73	0.98349	3646.73	0.98264	3817	0.96735	3624.59	0.98784
3644.8	0.98433	3644.8	0.98318	3816	0.9674	3622.55	0.98759
3642.87	0.98396	3642.87	0.98177	3815	0.96743	3620.51	0.98693
3640.95	0.98349	3640.95	0.97988	3814	0.96747	3618.47	0.98604
3639.02	0.98334	3639.02	0.98257	3813	0.96752	3616.43	0.98521
3637.09	0.98409	3637.09	0.98366	3812	0.96755	3614.39	0.98465
3635.16	0.98418	3635.16	0.98165	3811	0.96752	3612.35	0.98466
3633.23	0.98378	3633.23	0.98192	3810	0.96746	3610.31	0.98453
3631.3	0.98287	3631.3	0.98267	3809	0.96743	3608.27	0.9839
3629.37	0.98234	3629.37	0.98131	3808	0.96742	3606.23	0.98354
3627.45	0.98288	3627.45	0.982	3807	0.96741	3604.19	0.98354
3625.52	0.98343	3625.52	0.98178	3806	0.96737	3602.15	0.98332
3623.59	0.98331	3623.59	0.98225	3805	0.96732	3600.11	0.98264
3621.66	0.9833	3621.66	0.98318	3804	0.96732	3598.07	0.98176
3619.73	0.98313	3619.73	0.9843	3803	0.96736	3596.03	0.98124
3617.8	0.98305	3617.8	0.98395	3802	0.9674	3593.99	0.98105
3615.88	0.98347	3615.88	0.98253	3801	0.96741	3591.96	0.98047
3613.95	0.98417	3613.95	0.98281	3800	0.96742	3589.92	0.9795
3612.02	0.98453	3612.02	0.98456	3799	0.96746	3587.88	0.97865
3610.09	0.98414	3610.09	0.98326	3798	0.96751	3585.84	0.97822
3608.16	0.98417	3608.16	0.98229	3797	0.96753	3583.8	0.9782
3606.23	0.98472	3606.23	0.98215	3796	0.96751	3581.76	0.97832
3604.3	0.98469	3604.3	0.97992	3795	0.96751	3579.72	0.9779
3602.38	0.9847	3602.38	0.98066	3794	0.96755	3577.68	0.97672
3600.45	0.9845	3600.45	0.98372	3793	0.96761	3575.64	0.97578
3598.52	0.98437	3598.52	0.98357	3792	0.96764	3573.6	0.97587
3596.59	0.98441	3596.59	0.98274	3791	0.96765	3571.56	0.97628
3594.66	0.98414	3594.66	0.98193	3790	0.96764	3569.52	0.97588
3592.73	0.98363	3592.73	0.98149	3789	0.96765	3567.48	0.97466
3590.8	0.98347	3590.8	0.98167	3788	0.96766	3565.44	0.97376
3588.88	0.98335	3588.88	0.983	3787	0.96766	3563.4	0.97342
3586.95	0.98321	3586.95	0.98342	3786	0.96766	3561.36	0.97301
3585.02	0.98372	3585.02	0.98299	3785	0.96763	3559.32	0.97231
3583.09	0.98406	3583.09	0.98224	3784	0.96757	3557.28	0.97161
3581.16	0.98418	3581.16	0.98278	3783	0.96747	3555.24	0.97097
3579.23	0.98425	3579.23	0.9822	3782	0.96739	3553.2	0.97023
3577.31	0.98374	3577.31	0.98075	3781	0.96734	3551.16	0.96974
3575.38	0.98393	3575.38	0.9797	3780	0.96733	3549.12	0.96944
3573.45	0.98378	3573.45	0.98039	3779	0.96735	3547.08	0.96894
3571.52	0.98349	3571.52	0.98069	3778	0.96739	3545.04	0.96849
3569.59	0.98349	3569.59	0.98128	3777	0.96746	3543	0.96802
3567.66	0.98323	3567.66	0.98309	3776	0.96752	3540.96	0.96718
3565.74	0.98338	3565.74	0.98361	3775	0.96752	3538.92	0.9663
3563.81	0.98395	3563.81	0.98177	3774	0.96744	3536.88	0.9658
3561.88	0.98363	3561.88	0.98166	3773	0.96732	3534.84	0.96558
3559.95	0.98326	3559.95	0.98068	3772	0.96718	3532.8	0.96526
3558.02	0.98306	3558.02	0.98028	3771	0.96708	3530.76	0.96467
3556.09	0.98333	3556.09	0.98153	3770	0.96701	3528.72	0.96402
3554.16	0.98387	3554.16	0.9827	3769	0.96698	3526.68	0.96338
3552.24	0.98321	3552.24	0.98279	3768	0.96698	3524.64	0.9627
3550.31	0.98264	3550.31	0.98235	3767	0.96702	3522.6	0.96215
3548.38	0.98287	3548.38	0.9815	3766	0.96705	3520.56	0.96176
3546.45	0.98334	3546.45	0.9806	3765	0.96704	3518.53	0.96142
3544.52	0.98342	3544.52	0.98142	3764	0.96697	3516.49	0.96118
3542.59	0.98341	3542.59	0.98265	3763	0.9669	3514.45	0.96122
3540.66	0.98343	3540.66	0.98212	3762	0.96683	3512.41	0.96127
3538.74	0.9834	3538.74	0.98117	3761	0.96678	3510.37	0.96066
3536.81	0.98357	3536.81	0.98027	3760	0.96674	3508.33	0.95961
3534.88	0.98377	3534.88	0.98201	3759	0.96666	3506.29	0.959
3532.95	0.98452	3532.95	0.98334	3758	0.96658	3504.25	0.95857
3531.02	0.98388	3531.02	0.98351	3757	0.96651	3502.21	0.95765
3529.09	0.98313	3529.09	0.9829	3756	0.96643	3500.17	0.95695
3527.17	0.98312	3527.17	0.98142	3755	0.96633	3498.13	0.95684
3525.24	0.98334	3525.24	0.98244	3754	0.96624	3496.09	0.95641
3523.31	0.9836	3523.31	0.98483	3753	0.96617	3494.05	0.95572
3521.38	0.98374	3521.38	0.9835	3752	0.96611	3492.01	0.95538
3519.45	0.98318	3519.45	0.98291	3751	0.96601	3489.97	0.95493
3517.52	0.9829	3517.52	0.98211	3750	0.9659	3487.93	0.95448
3515.59	0.983	3515.59	0.982	3749	0.96584	3485.89	0.95469
3513.67	0.98326	3513.67	0.98188	3748	0.96585	3483.85	0.95491
3511.74	0.98354	3511.74	0.98156	3747	0.96588	3481.81	0.95427
3509.81	0.98338	3509.81	0.98102	3746	0.96589	3479.77	0.95297
3507.88	0.98374	3507.88	0.98153	3745	0.9659	3477.73	0.95204
3505.95	0.98412	3505.95	0.98237	3744	0.96588	3475.69	0.95183
3504.02	0.9837	3504.02	0.98257	3743	0.9659	3473.65	0.9513
3502.09	0.9831	3502.09	0.98237	3742	0.96601	3471.61	0.95048
3500.17	0.98255	3500.17	0.98254	3741	0.96611	3469.57	0.95047
3498.24	0.98263	3498.24	0.98233	3740	0.96606	3467.53	0.95082
3496.31	0.98319	3496.31	0.98228	3739	0.96589	3465.49	0.95074
3494.38	0.9836	3494.38	0.98335	3738	0.96572	3463.45	0.94999
3492.45	0.98344	3492.45	0.98358	3737	0.96569	3461.41	0.94893
3490.53	0.98312	3490.53	0.98249	3736	0.96577	3459.37	0.9484
3488.6	0.98347	3488.6	0.983	3735	0.96585	3457.33	0.94839
3486.67	0.9839	3486.67	0.98212	3734	0.96594	3455.29	0.94822
3484.74	0.98348	3484.74	0.98177	3733	0.96605	3453.25	0.94772
3482.81	0.98315	3482.81	0.98207	3732	0.96617	3451.21	0.94728
3480.88	0.98301	3480.88	0.98209	3731	0.96626	3449.17	0.94702
3478.95	0.98284	3478.95	0.9813	3730	0.96632	3447.13	0.94681
3477.03	0.98317	3477.03	0.98101	3729	0.96636	3445.09	0.94675
3475.1	0.98345	3475.1	0.98138	3728	0.96638	3443.06	0.94668
3473.17	0.98345	3473.17	0.98105	3727	0.96636	3441.02	0.94621
3471.24	0.98319	3471.24	0.98071	3726	0.96634	3438.98	0.94559
3469.31	0.98246	3469.31	0.98151	3725	0.96634	3436.94	0.94525
3467.38	0.98206	3467.38	0.98096	3724	0.96636	3434.9	0.94532
3465.45	0.98232	3465.45	0.98128	3723	0.96639	3432.86	0.94552
3463.53	0.98264	3463.53	0.98145	3722	0.96641	3430.82	0.94513
3461.6	0.98281	3461.6	0.98269	3721	0.96641	3428.78	0.94416
3459.67	0.98289	3459.67	0.98372	3720	0.96644	3426.74	0.94339
3457.74	0.98362	3457.74	0.98293	3719	0.96647	3424.7	0.94338
3455.81	0.98385	3455.81	0.98207	3718	0.96649	3422.66	0.94352
3453.88	0.98307	3453.88	0.98173	3717	0.9665	3420.62	0.94299
3451.95	0.98274	3451.95	0.98169	3716	0.96648	3418.58	0.9421
3450.03	0.98267	3450.03	0.98226	3715	0.96641	3416.54	0.94125
3448.1	0.9826	3448.1	0.983	3714	0.96631	3414.5	0.94062
3446.17	0.9828	3446.17	0.98218	3713	0.96621	3412.46	0.9406
3444.24	0.9829	3444.24	0.98123	3712	0.96615	3410.42	0.94084
3442.31	0.98279	3442.31	0.98235	3711	0.96613	3408.38	0.94084
3440.39	0.98288	3440.39	0.9827	3710	0.96616	3406.34	0.94053
3438.46	0.98319	3438.46	0.98211	3709	0.96623	3404.3	0.9398
3436.53	0.98308	3436.53	0.98103	3708	0.96631	3402.26	0.93918
3434.6	0.98297	3434.6	0.981	3707	0.96637	3400.22	0.93924
3432.67	0.98265	3432.67	0.98225	3706	0.9664	3398.18	0.93969
3430.74	0.98295	3430.74	0.9826	3705	0.96643	3396.14	0.93987
3428.81	0.98295	3428.81	0.98208	3704	0.96647	3394.1	0.93938
3426.89	0.98232	3426.89	0.98262	3703	0.96653	3392.06	0.93869
3424.96	0.98221	3424.96	0.98198	3702	0.96659	3390.02	0.93845
3423.03	0.98245	3423.03	0.98109	3701	0.96662	3387.98	0.93835
3421.1	0.98289	3421.1	0.9814	3700	0.96662	3385.94	0.9381
3419.17	0.98395	3419.17	0.98353	3699	0.96661	3383.9	0.9382
3417.24	0.98337	3417.24	0.98408	3698	0.96658	3381.86	0.93842
3415.31	0.98249	3415.31	0.98251	3697	0.96655	3379.82	0.9382
3413.39	0.98272	3413.39	0.98116	3696	0.96651	3377.78	0.93805
3411.46	0.98275	3411.46	0.98139	3695	0.96645	3375.74	0.93824
3409.53	0.98258	3409.53	0.98327	3694	0.9664	3373.7	0.93847
3407.6	0.98244	3407.6	0.98458	3693	0.96637	3371.66	0.93823
3405.67	0.98239	3405.67	0.98407	3692	0.96639	3369.63	0.93729
3403.74	0.98263	3403.74	0.98281	3691	0.96644	3367.59	0.9364
3401.82	0.98235	3401.82	0.98286	3690	0.96648	3365.55	0.93637
3399.89	0.98228	3399.89	0.98232	3689	0.96647	3363.51	0.93682
3397.96	0.98229	3397.96	0.98049	3688	0.96642	3361.47	0.93684
3396.03	0.98217	3396.03	0.98096	3687	0.9664	3359.43	0.93639
3394.1	0.98206	3394.1	0.9822	3686	0.96642	3357.39	0.93623
3392.17	0.9826	3392.17	0.98281	3685	0.96645	3355.35	0.93679
3390.24	0.98249	3390.24	0.98276	3684	0.96644	3353.31	0.93736
3388.32	0.98249	3388.32	0.98285	3683	0.96639	3351.27	0.93738
3386.39	0.98303	3386.39	0.98227	3682	0.96633	3349.23	0.93691
3384.46	0.98306	3384.46	0.98244	3681	0.96629	3347.19	0.93623
3382.53	0.9827	3382.53	0.98268	3680	0.96625	3345.15	0.93609
3380.6	0.98221	3380.6	0.98285	3679	0.96621	3343.11	0.93637
3378.67	0.9822	3378.67	0.98206	3678	0.96616	3341.07	0.9364
3376.74	0.98253	3376.74	0.9823	3677	0.96615	3339.03	0.93618
3374.82	0.98239	3374.82	0.98262	3676	0.96617	3336.99	0.93584
3372.89	0.98221	3372.89	0.98234	3675	0.96617	3334.95	0.93579
3370.96	0.98258	3370.96	0.98139	3674	0.96616	3332.91	0.93608
3369.03	0.98306	3369.03	0.98161	3673	0.96619	3330.87	0.93606
3367.1	0.983	3367.1	0.98249	3672	0.96623	3328.83	0.9359
3365.17	0.98248	3365.17	0.98292	3671	0.96625	3326.79	0.93596
3363.25	0.98235	3363.25	0.98325	3670	0.96625	3324.75	0.93576
3361.32	0.98281	3361.32	0.98348	3669	0.96622	3322.71	0.93519
3359.39	0.98279	3359.39	0.98347	3668	0.96621	3320.67	0.93472
3357.46	0.98217	3357.46	0.98302	3667	0.96622	3318.63	0.93485
3355.53	0.98237	3355.53	0.98355	3666	0.96624	3316.59	0.93518
3353.6	0.9826	3353.6	0.98238	3665	0.96624	3314.55	0.93532
3351.68	0.98234	3351.68	0.98171	3664	0.96625	3312.51	0.93567
3349.75	0.98265	3349.75	0.98374	3663	0.96629	3310.47	0.93619
3347.82	0.98288	3347.82	0.98336	3662	0.96635	3308.43	0.93644
3345.89	0.98275	3345.89	0.98199	3661	0.9664	3306.39	0.93634
3343.96	0.98232	3343.96	0.98229	3660	0.96642	3304.35	0.93607
3342.03	0.9822	3342.03	0.9836	3659	0.96642	3302.31	0.93595
3340.1	0.98267	3340.1	0.98319	3658	0.96639	3300.27	0.93601
3338.18	0.98267	3338.18	0.98257	3657	0.96634	3298.23	0.93619
3336.25	0.98284	3336.25	0.98303	3656	0.96623	3296.2	0.93635
3334.32	0.98327	3334.32	0.98307	3655	0.96609	3294.16	0.9362
3332.39	0.98304	3332.39	0.9821	3654	0.96599	3292.12	0.93602
3330.46	0.98284	3330.46	0.98267	3653	0.96593	3290.08	0.93586
3328.53	0.98256	3328.53	0.98232	3652	0.9659	3288.04	0.93543
3326.61	0.9821	3326.61	0.98196	3651	0.96589	3286	0.93536
3324.68	0.98237	3324.68	0.98338	3650	0.96585	3283.96	0.93582
3322.75	0.98255	3322.75	0.9835	3649	0.96577	3281.92	0.93612
3320.82	0.98263	3320.82	0.98153	3648	0.96571	3279.88	0.9362
3318.89	0.98251	3318.89	0.98165	3647	0.96573	3277.84	0.93618
3316.96	0.9823	3316.96	0.98239	3646	0.96581	3275.8	0.93581
3315.03	0.98208	3315.03	0.98328	3645	0.96593	3273.76	0.93517
3313.11	0.98207	3313.11	0.98361	3644	0.96602	3271.72	0.93471
3311.18	0.98258	3311.18	0.98379	3643	0.96609	3269.68	0.93488
3309.25	0.98268	3309.25	0.98372	3642	0.96612	3267.64	0.93546
3307.32	0.98242	3307.32	0.98458	3641	0.96614	3265.6	0.93586
3305.39	0.98269	3305.39	0.98417	3640	0.96615	3263.56	0.93608
3303.46	0.98261	3303.46	0.98334	3639	0.96614	3261.52	0.93616
3301.53	0.98262	3301.53	0.9826	3638	0.96611	3259.48	0.93605
3299.61	0.98285	3299.61	0.98234	3637	0.96607	3257.44	0.93598
3297.68	0.98252	3297.68	0.98204	3636	0.96603	3255.4	0.93608
3295.75	0.98236	3295.75	0.98204	3635	0.96598	3253.36	0.93624
3293.82	0.98245	3293.82	0.98217	3634	0.96593	3251.32	0.93624
3291.89	0.98222	3291.89	0.98256	3633	0.96587	3249.28	0.93619
3289.96	0.9825	3289.96	0.98242	3632	0.96583	3247.24	0.93644
3288.04	0.98272	3288.04	0.98174	3631	0.96582	3245.2	0.93671
3286.11	0.98266	3286.11	0.98163	3630	0.96582	3243.16	0.93658
3284.18	0.98277	3284.18	0.98187	3629	0.96576	3241.12	0.9364
3282.25	0.98278	3282.25	0.98214	3628	0.96568	3239.08	0.9364
3280.32	0.98244	3280.32	0.98389	3627	0.96564	3237.04	0.93639
3278.39	0.98247	3278.39	0.98403	3626	0.96567	3235	0.93648
3276.47	0.98255	3276.47	0.98333	3625	0.96568	3232.96	0.93666
3274.54	0.98279	3274.54	0.98296	3624	0.96566	3230.92	0.93663
3272.61	0.98263	3272.61	0.98375	3623	0.96562	3228.88	0.93635
3270.68	0.9828	3270.68	0.98437	3622	0.96561	3226.84	0.93626
3268.75	0.98349	3268.75	0.9836	3621	0.96564	3224.8	0.93662
3266.82	0.98345	3266.82	0.98221	3620	0.96568	3222.76	0.93703
3264.89	0.98274	3264.89	0.98241	3619	0.96566	3220.73	0.93726
3262.97	0.98237	3262.97	0.98293	3618	0.96557	3218.69	0.93728
3261.04	0.98243	3261.04	0.98269	3617	0.96548	3216.65	0.93751
3259.11	0.98293	3259.11	0.98236	3616	0.96541	3214.61	0.93817
3257.18	0.98252	3257.18	0.98336	3615	0.96537	3212.57	0.9385
3255.25	0.98165	3255.25	0.98431	3614	0.96534	3210.53	0.93846
3253.32	0.98206	3253.32	0.98375	3613	0.96529	3208.49	0.93878
3251.39	0.98274	3251.39	0.98238	3612	0.96524	3206.45	0.93905
3249.47	0.98276	3249.47	0.98211	3611	0.9652	3204.41	0.93875
3247.54	0.9826	3247.54	0.98298	3610	0.96519	3202.37	0.93848
3245.61	0.98303	3245.61	0.98319	3609	0.96521	3200.33	0.93853
3243.68	0.98355	3243.68	0.98332	3608	0.96524	3198.29	0.93863
3241.75	0.9828	3241.75	0.9844	3607	0.96527	3196.25	0.939
3239.82	0.98268	3239.82	0.98438	3606	0.96529	3194.21	0.93978
3237.9	0.98338	3237.9	0.98352	3605	0.96531	3192.17	0.94027
3235.97	0.98308	3235.97	0.9837	3604	0.96533	3190.13	0.94022
3234.04	0.98297	3234.04	0.98431	3603	0.96535	3188.09	0.94015
3232.11	0.98322	3232.11	0.98455	3602	0.96537	3186.05	0.94046
3230.18	0.98344	3230.18	0.9843	3601	0.96537	3184.01	0.94115
3228.25	0.98308	3228.25	0.98378	3600	0.96535	3181.97	0.94148
3226.32	0.9825	3226.32	0.98366	3599	0.96533	3179.93	0.94101
3224.4	0.9828	3224.4	0.98387	3598	0.96533	3177.89	0.94033
3222.47	0.98341	3222.47	0.98553	3597	0.96534	3175.85	0.94004
3220.54	0.98335	3220.54	0.98588	3596	0.96535	3173.81	0.94054
3218.61	0.98342	3218.61	0.98429	3595	0.96533	3171.77	0.94158
3216.68	0.98321	3216.68	0.98317	3594	0.96529	3169.73	0.94213
3214.75	0.98296	3214.75	0.98406	3593	0.96523	3167.69	0.94212
3212.82	0.98317	3212.82	0.98399	3592	0.96517	3165.65	0.94209
3210.9	0.9832	3210.9	0.98365	3591	0.96511	3163.61	0.9422
3208.97	0.98294	3208.97	0.98366	3590	0.96506	3161.57	0.94256
3207.04	0.98275	3207.04	0.98374	3589	0.96506	3159.53	0.94303
3205.11	0.9827	3205.11	0.98477	3588	0.9651	3157.49	0.9433
3203.18	0.98295	3203.18	0.9857	3587	0.96513	3155.45	0.94336
3201.26	0.983	3201.26	0.98513	3586	0.96515	3153.41	0.94351
3199.33	0.98259	3199.33	0.98373	3585	0.96515	3151.37	0.94398
3197.4	0.98278	3197.4	0.98298	3584	0.96517	3149.33	0.94449
3195.47	0.98292	3195.47	0.98343	3583	0.96521	3147.3	0.94461
3193.54	0.98296	3193.54	0.98382	3582	0.96526	3145.26	0.94471
3191.61	0.98373	3191.61	0.9836	3581	0.96529	3143.22	0.94496
3189.68	0.98362	3189.68	0.98298	3580	0.96529	3141.18	0.94495
3187.76	0.98354	3187.76	0.98313	3579	0.96528	3139.14	0.94483
3185.83	0.98329	3185.83	0.98332	3578	0.96527	3137.1	0.94495
3183.9	0.98314	3183.9	0.98463	3577	0.96528	3135.06	0.94524
3181.97	0.98346	3181.97	0.98505	3576	0.96527	3133.02	0.94577
3180.04	0.98344	3180.04	0.98383	3575	0.96523	3130.98	0.9463
3178.11	0.9833	3178.11	0.98393	3574	0.96517	3128.94	0.9463
3176.18	0.98353	3176.18	0.98413	3573	0.9651	3126.9	0.94626
3174.26	0.98364	3174.26	0.98387	3572	0.96503	3124.86	0.94676
3172.33	0.98371	3172.33	0.98419	3571	0.96496	3122.82	0.9472
3170.4	0.98375	3170.4	0.98385	3570	0.96489	3120.78	0.94746
3168.47	0.98372	3168.47	0.98326	3569	0.96481	3118.74	0.9479
3166.54	0.98364	3166.54	0.98385	3568	0.96474	3116.7	0.94812
3164.61	0.98367	3164.61	0.98547	3567	0.96471	3114.66	0.94823
3162.68	0.98395	3162.68	0.98599	3566	0.96472	3112.62	0.94845
3160.76	0.9845	3160.76	0.9858	3565	0.9648	3110.58	0.94853
3158.83	0.98445	3158.83	0.98511	3564	0.96491	3108.54	0.94864
3156.9	0.98406	3156.9	0.98494	3563	0.965	3106.5	0.94903
3154.97	0.98391	3154.97	0.9848	3562	0.96505	3104.46	0.94951
3153.04	0.98435	3153.04	0.98482	3561	0.96506	3102.42	0.94967
3151.11	0.98469	3151.11	0.98535	3560	0.96504	3100.38	0.94943
3149.19	0.98441	3149.19	0.98552	3559	0.96503	3098.34	0.9494
3147.26	0.98418	3147.26	0.98449	3558	0.96502	3096.3	0.94992
3145.33	0.98442	3145.33	0.98422	3557	0.96501	3094.26	0.95042
3143.4	0.98494	3143.4	0.98448	3556	0.96499	3092.22	0.95052
3141.47	0.98474	3141.47	0.98517	3555	0.96497	3090.18	0.95045
3139.54	0.98432	3139.54	0.98513	3554	0.96496	3088.14	0.95037
3137.61	0.98465	3137.61	0.98394	3553	0.96495	3086.1	0.9504
3135.69	0.98467	3135.69	0.98382	3552	0.96491	3084.06	0.95075
3133.76	0.98468	3133.76	0.98478	3551	0.96485	3082.02	0.95133
3131.83	0.98487	3131.83	0.98468	3550	0.96478	3079.98	0.95181
3129.9	0.98533	3129.9	0.98453	3549	0.96471	3077.94	0.95197
3127.97	0.98584	3127.97	0.98462	3548	0.96465	3075.9	0.95205
3126.04	0.98612	3126.04	0.98507	3547	0.96461	3073.87	0.95229
3124.12	0.98615	3124.12	0.98503	3546	0.9646	3071.83	0.9523
3122.19	0.98565	3122.19	0.98544	3545	0.96461	3069.79	0.95206
3120.26	0.98575	3120.26	0.9851	3544	0.96462	3067.75	0.95216
3118.33	0.98624	3118.33	0.98517	3543	0.96462	3065.71	0.95293
3116.4	0.98605	3116.4	0.9851	3542	0.9646	3063.67	0.95383
3114.47	0.98556	3114.47	0.98537	3541	0.96457	3061.63	0.95419
3112.55	0.98537	3112.55	0.98599	3540	0.96453	3059.59	0.95426
3110.62	0.98529	3110.62	0.98614	3539	0.96451	3057.55	0.95453
3108.69	0.98541	3108.69	0.9858	3538	0.96451	3055.51	0.95477
3106.76	0.98594	3106.76	0.98567	3537	0.96453	3053.47	0.95468
3104.83	0.98631	3104.83	0.98498	3536	0.96453	3051.43	0.9545
3102.9	0.986	3102.9	0.98536	3535	0.96453	3049.39	0.95443
3100.97	0.98594	3100.97	0.98605	3534	0.96452	3047.35	0.95432
3099.05	0.9859	3099.05	0.98588	3533	0.96451	3045.31	0.95444
3097.12	0.98594	3097.12	0.98564	3532	0.96448	3043.27	0.95481
3095.19	0.98639	3095.19	0.9856	3531	0.96446	3041.23	0.95515
3093.26	0.98688	3093.26	0.9858	3530	0.96443	3039.19	0.95563
3091.33	0.98682	3091.33	0.98611	3529	0.9644	3037.15	0.95619
3089.4	0.98683	3089.4	0.9864	3528	0.96436	3035.11	0.95666
3087.47	0.98689	3087.47	0.98631	3527	0.96431	3033.07	0.95712
3085.55	0.98675	3085.55	0.98619	3526	0.96429	3031.03	0.9573
3083.62	0.98637	3083.62	0.98775	3525	0.96431	3028.99	0.95726
3081.69	0.98649	3081.69	0.98844	3524	0.96434	3026.95	0.95747
3079.76	0.98709	3079.76	0.98809	3523	0.96437	3024.91	0.95777
3077.83	0.98757	3077.83	0.98749	3522	0.96438	3022.87	0.95805
3075.9	0.98757	3075.9	0.98714	3521	0.96438	3020.83	0.95827
3073.98	0.98732	3073.98	0.98673	3520	0.96437	3018.79	0.95814
3072.05	0.98722	3072.05	0.98733	3519	0.96436	3016.75	0.95793
3070.12	0.98729	3070.12	0.98715	3518	0.96435	3014.71	0.95793
3068.19	0.98745	3068.19	0.987	3517	0.96433	3012.67	0.95793
3066.26	0.98757	3066.26	0.98752	3516	0.96431	3010.63	0.95821
3064.33	0.98783	3064.33	0.98806	3515	0.96429	3008.59	0.95922
3062.41	0.98825	3062.41	0.9879	3514	0.96427	3006.55	0.96027
3060.48	0.98823	3060.48	0.98796	3513	0.96425	3004.51	0.96081
3058.55	0.98793	3058.55	0.98774	3512	0.96424	3002.47	0.96091
3056.62	0.98798	3056.62	0.98738	3511	0.96424	3000.43	0.96054
3054.69	0.98804	3054.69	0.98773	3510	0.96424	2998.4	0.96008
3052.76	0.98792	3052.76	0.98762	3509	0.96424	2996.36	0.95997
3050.83	0.98796	3050.83	0.98815	3508	0.96424	2994.32	0.96015
3048.91	0.98805	3048.91	0.98846	3507	0.96424	2992.28	0.96045
3046.98	0.98806	3046.98	0.98816	3506	0.96424	2990.24	0.96081
3045.05	0.98837	3045.05	0.98821	3505	0.96424	2988.2	0.96111
3043.12	0.98846	3043.12	0.98863	3504	0.96423	2986.16	0.96146
3041.19	0.98809	3041.19	0.98881	3503	0.96422	2984.12	0.96177
3039.26	0.98813	3039.26	0.98812	3502	0.9642	2982.08	0.96164
3037.34	0.98839	3037.34	0.98785	3501	0.96418	2980.04	0.96133
3035.41	0.98864	3035.41	0.98794	3500	0.96417	2978	0.96139
3033.48	0.9885	3033.48	0.98767	3499	0.96416	2975.96	0.96167
3031.55	0.98851	3031.55	0.98684	3498	0.96416	2973.92	0.96201
3029.62	0.98891	3029.62	0.98718	3497	0.96418	2971.88	0.96236
3027.69	0.9889	3027.69	0.98787	3496	0.96418	2969.84	0.96262
3025.76	0.98891	3025.76	0.98823	3495	0.96418	2967.8	0.96294
3023.84	0.98914	3023.84	0.98853	3494	0.96417	2965.76	0.96348
3021.91	0.98905	3021.91	0.98923	3493	0.96414	2963.72	0.96409
3019.98	0.98891	3019.98	0.98967	3492	0.96412	2961.68	0.96458
3018.05	0.98876	3018.05	0.98977	3491	0.96411	2959.64	0.96489
3016.12	0.98897	3016.12	0.98878	3490	0.96411	2957.6	0.96495
3014.19	0.98945	3014.19	0.98768	3489	0.9641	2955.56	0.96469
3012.26	0.98911	3012.26	0.98755	3488	0.96409	2953.52	0.96435
3010.34	0.9884	3010.34	0.98833	3487	0.96407	2951.48	0.96427
3008.41	0.98809	3008.41	0.98889	3486	0.96404	2949.44	0.96426
3006.48	0.98826	3006.48	0.989	3485	0.96401	2947.4	0.96408
3004.55	0.98868	3004.55	0.98946	3484	0.96399	2945.36	0.96408
3002.62	0.98904	3002.62	0.98876	3483	0.96398	2943.32	0.9647
3000.69	0.9887	3000.69	0.98824	3482	0.96398	2941.28	0.96572
2998.77	0.98851	2998.77	0.98884	3481	0.96396	2939.24	0.96631
2996.84	0.98878	2996.84	0.98911	3480	0.96395	2937.2	0.96612
2994.91	0.98891	2994.91	0.98805	3479	0.96394	2935.16	0.96562
2992.98	0.98865	2992.98	0.98867	3478	0.96395	2933.12	0.96555
2991.05	0.98831	2991.05	0.98929	3477	0.96396	2931.08	0.96621
2989.12	0.98846	2989.12	0.98864	3476	0.96397	2929.04	0.96719
2987.2	0.98856	2987.2	0.98847	3475	0.96396	2927	0.968
2985.27	0.98833	2985.27	0.98822	3474	0.96394	2924.97	0.96824
2983.34	0.98829	2983.34	0.98751	3473	0.96393	2922.93	0.96798
2981.41	0.98824	2981.41	0.98744	3472	0.96392	2920.89	0.96783
2979.48	0.98834	2979.48	0.98848	3471	0.96391	2918.85	0.96776
2977.55	0.9882	2977.55	0.98827	3470	0.96388	2916.81	0.96737
2975.62	0.9882	2975.62	0.98695	3469	0.96386	2914.77	0.9671
2973.7	0.98796	2973.7	0.98731	3468	0.96385	2912.73	0.96731
2971.77	0.98778	2971.77	0.98817	3467	0.96384	2910.69	0.9678
2969.84	0.98774	2969.84	0.98757	3466	0.96383	2908.65	0.96824
2967.91	0.98767	2967.91	0.98792	3465	0.96382	2906.61	0.96845
2965.98	0.98747	2965.98	0.98835	3464	0.96381	2904.57	0.9687
2964.05	0.98729	2964.05	0.9877	3463	0.9638	2902.53	0.96926
2962.12	0.98709	2962.12	0.98735	3462	0.96379	2900.49	0.96989
2960.2	0.98711	2960.2	0.98838	3461	0.96378	2898.45	0.97005
2958.27	0.98726	2958.27	0.98806	3460	0.96374	2896.41	0.9699
2956.34	0.98767	2956.34	0.9879	3459	0.9637	2894.37	0.97018
2954.41	0.98796	2954.41	0.9878	3458	0.96366	2892.33	0.97088
2952.48	0.98796	2952.48	0.98794	3457	0.96363	2890.29	0.97139
2950.55	0.98816	2950.55	0.9881	3456	0.96361	2888.25	0.97143
2948.62	0.98821	2948.62	0.98836	3455	0.96359	2886.21	0.97127
2946.7	0.98792	2946.7	0.98778	3454	0.96356	2884.17	0.9713
2944.77	0.98806	2944.77	0.98799	3453	0.96352	2882.13	0.97146
2942.84	0.98812	2942.84	0.98819	3452	0.96348	2880.09	0.97168
2940.91	0.98821	2940.91	0.9881	3451	0.96343	2878.05	0.97178
2938.98	0.98791	2938.98	0.98761	3450	0.9634	2876.01	0.97147
2937.05	0.98739	2937.05	0.98674	3449	0.96338	2873.97	0.9713
2935.13	0.98688	2935.13	0.98694	3448	0.96337	2871.93	0.97184
2933.2	0.9868	2933.2	0.98792	3447	0.96336	2869.89	0.97275
2931.27	0.98695	2931.27	0.98743	3446	0.96335	2867.85	0.97339
2929.34	0.98684	2929.34	0.9873	3445	0.96335	2865.81	0.97369
2927.41	0.9864	2927.41	0.98727	3444	0.96335	2863.77	0.97382
2925.48	0.98629	2925.48	0.98719	3443	0.96335	2861.73	0.97375
2923.55	0.9866	2923.55	0.98696	3442	0.96333	2859.69	0.97377
2921.63	0.98649	2921.63	0.98691	3441	0.9633	2857.65	0.97416
2919.7	0.98626	2919.7	0.98717	3440	0.96327	2855.61	0.97485
2917.77	0.98637	2917.77	0.98848	3439	0.96325	2853.57	0.97554
2915.84	0.9865	2915.84	0.9891	3438	0.96324	2851.54	0.97597
2913.91	0.98678	2913.91	0.98846	3437	0.96323	2849.5	0.97606
2911.99	0.9873	2911.99	0.98869	3436	0.96322	2847.46	0.97603
2910.06	0.98751	2910.06	0.98899	3435	0.9632	2845.42	0.97615
2908.13	0.98763	2908.13	0.98889	3434	0.96317	2843.38	0.97616
2906.2	0.98781	2906.2	0.98863	3433	0.96315	2841.34	0.9759
2904.27	0.9878	2904.27	0.9889	3432	0.96313	2839.3	0.97585
2902.34	0.98808	2902.34	0.98908	3431	0.96311	2837.26	0.97594
2900.41	0.98817	2900.41	0.98873	3430	0.96309	2835.22	0.97593
2898.49	0.9884	2898.49	0.98839	3429	0.96308	2833.18	0.97634
2896.56	0.98858	2896.56	0.98855	3428	0.96306	2831.14	0.97727
2894.63	0.98844	2894.63	0.98924	3427	0.96303	2829.1	0.97797
2892.7	0.98846	2892.7	0.98907	3426	0.96301	2827.06	0.97822
2890.77	0.98867	2890.77	0.98925	3425	0.96298	2825.02	0.97846
2888.84	0.98895	2888.84	0.98959	3424	0.96297	2822.98	0.97875
2886.91	0.98934	2886.91	0.98954	3423	0.96296	2820.94	0.97888
2884.99	0.98967	2884.99	0.98951	3422	0.96294	2818.9	0.97899
2883.06	0.98962	2883.06	0.98963	3421	0.96292	2816.86	0.97919
2881.13	0.98911	2881.13	0.98845	3420	0.9629	2814.82	0.97925
2879.2	0.98883	2879.2	0.98753	3419	0.96288	2812.78	0.97913
2877.27	0.98909	2877.27	0.98773	3418	0.96287	2810.74	0.97903
2875.34	0.98928	2875.34	0.98805	3417	0.96286	2808.7	0.97924
2873.41	0.98923	2873.41	0.98799	3416	0.96285	2806.66	0.9797
2871.49	0.98933	2871.49	0.98786	3415	0.96283	2804.62	0.98017
2869.56	0.98925	2869.56	0.9882	3414	0.96282	2802.58	0.98045
2867.63	0.98947	2867.63	0.9887	3413	0.9628	2800.54	0.98034
2865.7	0.98965	2865.7	0.98879	3412	0.96278	2798.5	0.98022
2863.77	0.98955	2863.77	0.98861	3411	0.96276	2796.46	0.98048
2861.84	0.98937	2861.84	0.98758	3410	0.96275	2794.42	0.98094
2859.92	0.98908	2859.92	0.98765	3409	0.96275	2792.38	0.98121
2857.99	0.98905	2857.99	0.98773	3408	0.96275	2790.34	0.98107
2856.06	0.98915	2856.06	0.98807	3407	0.96274	2788.3	0.98103
2854.13	0.98922	2854.13	0.98848	3406	0.96271	2786.26	0.98129
2852.2	0.98917	2852.2	0.9888	3405	0.96269	2784.22	0.98138
2850.27	0.98927	2850.27	0.98816	3404	0.96269	2782.18	0.9813
2848.34	0.98931	2848.34	0.98871	3403	0.96271	2780.14	0.98134
2846.42	0.98903	2846.42	0.98936	3402	0.96273	2778.1	0.98158
2844.49	0.98922	2844.49	0.98969	3401	0.96275	2776.07	0.98183
2842.56	0.9895	2842.56	0.99039	3400	0.96273	2774.03	0.98194
2840.63	0.98955	2840.63	0.9906	3399	0.9627	2771.99	0.98215
2838.7	0.98962	2838.7	0.99085	3398	0.96268	2769.95	0.9825
2836.77	0.98971	2836.77	0.99109	3397	0.96266	2767.91	0.98282
2834.85	0.98973	2834.85	0.99072	3396	0.96265	2765.87	0.98316
2832.92	0.99008	2832.92	0.99115	3395	0.96264	2763.83	0.98353
2830.99	0.99045	2830.99	0.99148	3394	0.96263	2761.79	0.98364
2829.06	0.99042	2829.06	0.99134	3393	0.9626	2759.75	0.9835
2827.13	0.99027	2827.13	0.99153	3392	0.96256	2757.71	0.98351
2825.2	0.99043	2825.2	0.99223	3391	0.96251	2755.67	0.98384
2823.28	0.99052	2823.28	0.9928	3390	0.96247	2753.63	0.9841
2821.35	0.99044	2821.35	0.99289	3389	0.96244	2751.59	0.98394
2819.42	0.9903	2819.42	0.99224	3388	0.96244	2749.55	0.98345
2817.49	0.99008	2817.49	0.99164	3387	0.96245	2747.51	0.98306
2815.56	0.98984	2815.56	0.99114	3386	0.96247	2745.47	0.98317
2813.63	0.99013	2813.63	0.99176	3385	0.96249	2743.43	0.98378
2811.7	0.99036	2811.7	0.99237	3384	0.96249	2741.39	0.9844
2809.78	0.99029	2809.78	0.9926	3383	0.96248	2739.35	0.98473
2807.85	0.9904	2807.85	0.99277	3382	0.96245	2737.31	0.98503
2805.92	0.99048	2805.92	0.99333	3381	0.96243	2735.27	0.98548
2803.99	0.99041	2803.99	0.99343	3380	0.96241	2733.23	0.98571
2802.06	0.99044	2802.06	0.99324	3379	0.96241	2731.19	0.98551
2800.13	0.99054	2800.13	0.99289	3378	0.96243	2729.15	0.98516
2798.2	0.9904	2798.2	0.99278	3377	0.96245	2727.11	0.98503
2796.28	0.99023	2796.28	0.99271	3376	0.96246	2725.07	0.98517
2794.35	0.99025	2794.35	0.99281	3375	0.96247	2723.03	0.9854
2792.42	0.99001	2792.42	0.9936	3374	0.96248	2720.99	0.98559
2790.49	0.99011	2790.49	0.9938	3373	0.96249	2718.95	0.9857
2788.56	0.99028	2788.56	0.99318	3372	0.9625	2716.91	0.98584
2786.63	0.99045	2786.63	0.9928	3371	0.96251	2714.87	0.98594
2784.71	0.99073	2784.71	0.99263	3370	0.96253	2712.83	0.98582
2782.78	0.99085	2782.78	0.99287	3369	0.96255	2710.79	0.9856
2780.85	0.99074	2780.85	0.9929	3368	0.96258	2708.75	0.98561
2778.92	0.99073	2778.92	0.99272	3367	0.96259	2706.71	0.98591
2776.99	0.99082	2776.99	0.99257	3366	0.9626	2704.67	0.986
2775.06	0.99069	2775.06	0.99282	3365	0.9626	2702.64	0.98575
2773.14	0.99052	2773.14	0.99271	3364	0.96259	2700.6	0.98566
2771.21	0.99071	2771.21	0.99267	3363	0.96258	2698.56	0.98597
2769.28	0.99059	2769.28	0.9932	3362	0.96255	2696.52	0.98656
2767.35	0.99046	2767.35	0.99247	3361	0.96253	2694.48	0.98709
2765.42	0.99044	2765.42	0.99193	3360	0.96252	2692.44	0.9871
2763.49	0.99044	2763.49	0.99276	3359	0.96251	2690.4	0.98706
2761.56	0.99055	2761.56	0.99284	3358	0.96251	2688.36	0.98741
2759.64	0.99065	2759.64	0.99263	3357	0.96251	2686.32	0.98757
2757.71	0.99046	2757.71	0.9925	3356	0.96251	2684.28	0.98736
2755.78	0.99048	2755.78	0.99253	3355	0.96252	2682.24	0.98707
2753.85	0.99028	2753.85	0.99255	3354	0.96254	2680.2	0.98674
2751.92	0.99029	2751.92	0.99238	3353	0.96256	2678.16	0.98654
2749.99	0.99034	2749.99	0.99223	3352	0.96258	2676.12	0.98666
2748.07	0.99026	2748.07	0.99229	3351	0.96259	2674.08	0.98702
2746.14	0.99015	2746.14	0.99255	3350	0.96258	2672.04	0.98731
2744.21	0.99014	2744.21	0.99252	3349	0.96256	2670	0.98727
2742.28	0.99015	2742.28	0.99241	3348	0.96254	2667.96	0.98702
2740.35	0.99025	2740.35	0.9924	3347	0.96252	2665.92	0.98697
2738.42	0.99022	2738.42	0.99235	3346	0.96253	2663.88	0.98714
2736.49	0.99011	2736.49	0.99282	3345	0.96254	2661.84	0.98731
2734.57	0.99003	2734.57	0.99281	3344	0.96255	2659.8	0.98733
2732.64	0.99024	2732.64	0.99274	3343	0.96255	2657.76	0.98729
2730.71	0.99053	2730.71	0.99253	3342	0.96255	2655.72	0.98738
2728.78	0.99065	2728.78	0.9921	3341	0.96255	2653.68	0.98748
2726.85	0.9906	2726.85	0.99165	3340	0.96254	2651.64	0.9875
2724.92	0.99056	2724.92	0.9914	3339	0.96254	2649.6	0.98739
2722.99	0.99049	2722.99	0.99133	3338	0.96253	2647.56	0.98705
2721.07	0.99035	2721.07	0.9921	3337	0.96253	2645.52	0.98658
2719.14	0.99021	2719.14	0.99254	3336	0.96252	2643.48	0.98635
2717.21	0.99013	2717.21	0.99266	3335	0.96252	2641.44	0.9866
2715.28	0.99017	2715.28	0.9923	3334	0.96252	2639.4	0.98699
2713.35	0.99038	2713.35	0.99261	3333	0.96252	2637.36	0.98712
2711.42	0.99035	2711.42	0.99289	3332	0.96252	2635.32	0.98727
2709.5	0.99035	2709.5	0.99281	3331	0.96253	2633.28	0.98745
2707.57	0.99018	2707.57	0.99254	3330	0.96253	2631.24	0.98753
2705.64	0.99001	2705.64	0.99235	3329	0.96253	2629.21	0.98755
2703.71	0.99003	2703.71	0.99228	3328	0.96253	2627.17	0.98738
2701.78	0.99031	2701.78	0.99249	3327	0.96254	2625.13	0.98703
2699.85	0.99036	2699.85	0.99217	3326	0.96253	2623.09	0.98684
2697.93	0.98996	2697.93	0.99214	3325	0.96253	2621.05	0.98692
2696	0.98971	2696	0.99199	3324	0.96253	2619.01	0.98697
2694.07	0.99006	2694.07	0.99269	3323	0.96253	2616.97	0.98704
2692.14	0.99034	2692.14	0.99299	3322	0.96253	2614.93	0.98727
2690.21	0.9903	2690.21	0.99265	3321	0.96253	2612.89	0.98742
2688.28	0.99018	2688.28	0.99261	3320	0.96254	2610.85	0.98739
2686.35	0.99005	2686.35	0.99236	3319	0.96254	2608.81	0.98773
2684.43	0.99018	2684.43	0.99188	3318	0.96254	2606.77	0.98818
2682.5	0.9903	2682.5	0.99221	3317	0.96254	2604.73	0.98792
2680.57	0.99003	2680.57	0.99253	3316	0.96254	2602.69	0.98772
2678.64	0.9899	2678.64	0.9925	3315	0.96254	2600.65	0.98812
2676.71	0.9902	2676.71	0.99242	3314	0.96254	2598.61	0.98819
2674.78	0.99052	2674.78	0.99232	3313	0.96254	2596.57	0.98763
2672.86	0.99038	2672.86	0.99168	3312	0.96254	2594.53	0.98704
2670.93	0.99024	2670.93	0.99173	3311	0.96255	2592.49	0.98695
2669	0.99032	2669	0.99179	3310	0.96255	2590.45	0.98722
2667.07	0.9904	2667.07	0.9921	3309	0.96255	2588.41	0.98726
2665.14	0.99015	2665.14	0.99209	3308	0.96256	2586.37	0.98704
2663.21	0.98997	2663.21	0.99182	3307	0.96256	2584.33	0.98681
2661.28	0.98976	2661.28	0.99168	3306	0.96256	2582.29	0.98699
2659.36	0.9895	2659.36	0.99187	3305	0.96256	2580.25	0.98777
2657.43	0.98937	2657.43	0.99181	3304	0.96255	2578.21	0.98838
2655.5	0.98934	2655.5	0.99114	3303	0.96255	2576.17	0.98818
2653.57	0.98915	2653.57	0.99056	3302	0.96254	2574.13	0.98744
2651.64	0.98895	2651.64	0.99108	3301	0.96254	2572.09	0.98707
2649.71	0.98905	2649.71	0.99167	3300	0.96254	2570.05	0.98757
2647.78	0.98913	2647.78	0.99156	3299	0.96254	2568.01	0.98815
2645.86	0.98875	2645.86	0.99123	3298	0.96254	2565.97	0.98843
2643.93	0.98862	2643.93	0.9909	3297	0.96255	2563.93	0.98851
2642	0.98878	2642	0.99071	3296	0.96256	2561.89	0.98826
2640.07	0.98896	2640.07	0.99079	3295	0.96257	2559.85	0.9878
2638.14	0.98889	2638.14	0.99118	3294	0.96258	2557.81	0.98736
2636.21	0.98871	2636.21	0.99177	3293	0.96259	2555.77	0.9873
2634.28	0.98839	2634.28	0.99154	3292	0.96259	2553.74	0.98749
2632.36	0.98813	2632.36	0.99147	3291	0.96259	2551.7	0.98738
2630.43	0.98814	2630.43	0.99162	3290	0.96258	2549.66	0.98676
2628.5	0.98798	2628.5	0.99168	3289	0.96257	2547.62	0.98611
2626.57	0.98794	2626.57	0.99156	3288	0.96256	2545.58	0.98627
2624.64	0.98821	2624.64	0.992	3287	0.96255	2543.54	0.98703
2622.72	0.98835	2622.72	0.99202	3286	0.96255	2541.5	0.98763
2620.79	0.98838	2620.79	0.99122	3285	0.96255	2539.46	0.98816
2618.86	0.98817	2618.86	0.99063	3284	0.96255	2537.42	0.98811
2616.93	0.98806	2616.93	0.99058	3283	0.96256	2535.38	0.98701
2615	0.98814	2615	0.99035	3282	0.96258	2533.34	0.98621
2613.07	0.98786	2613.07	0.99024	3281	0.9626	2531.3	0.98653
2611.14	0.9882	2611.14	0.99023	3280	0.96261	2529.26	0.98705
2609.22	0.98872	2609.22	0.99034	3279	0.96261	2527.22	0.98727
2607.29	0.98863	2607.29	0.99046	3278	0.9626	2525.18	0.98738
2605.36	0.98839	2605.36	0.98996	3277	0.9626	2523.14	0.98715
2603.43	0.98832	2603.43	0.98963	3276	0.9626	2521.1	0.98669
2601.5	0.9884	2601.5	0.98954	3275	0.9626	2519.06	0.98649
2599.57	0.98842	2599.57	0.98963	3274	0.96259	2517.02	0.98652
2597.64	0.9885	2597.64	0.99088	3273	0.9626	2514.98	0.98663
2595.72	0.98857	2595.72	0.99106	3272	0.96262	2512.94	0.98683
2593.79	0.98856	2593.79	0.99048	3271	0.96264	2510.9	0.98696
2591.86	0.98859	2591.86	0.99038	3270	0.96266	2508.86	0.98675
2589.93	0.98821	2589.93	0.99064	3269	0.96265	2506.82	0.9862
2588	0.98803	2588	0.99043	3268	0.96264	2504.78	0.98575
2586.07	0.98814	2586.07	0.99075	3267	0.96262	2502.74	0.98561
2584.14	0.98811	2584.14	0.99126	3266	0.96261	2500.7	0.98579
2582.22	0.9882	2582.22	0.99151	3265	0.96261	2498.66	0.9865
2580.29	0.98836	2580.29	0.99088	3264	0.9626	2496.62	0.98761
2578.36	0.98827	2578.36	0.98986	3263	0.96259	2494.58	0.98852
2576.43	0.98821	2576.43	0.98969	3262	0.96257	2492.54	0.98869
2574.5	0.9882	2574.5	0.99006	3261	0.96256	2490.5	0.98824
2572.57	0.98779	2572.57	0.99047	3260	0.96256	2488.46	0.98782
2570.65	0.98772	2570.65	0.99065	3259	0.96256	2486.42	0.98775
2568.72	0.98774	2568.72	0.98962	3258	0.96256	2484.38	0.9878
2566.79	0.98743	2566.79	0.98958	3257	0.96256	2482.34	0.98782
2564.86	0.98701	2564.86	0.99019	3256	0.96256	2480.31	0.988
2562.93	0.98684	2562.93	0.99114	3255	0.96258	2478.27	0.9882
2561	0.9871	2561	0.99125	3254	0.96261	2476.23	0.98837
2559.07	0.98709	2559.07	0.99058	3253	0.96263	2474.19	0.98875
2557.15	0.98665	2557.15	0.98988	3252	0.96264	2472.15	0.98882
2555.22	0.98667	2555.22	0.98974	3251	0.96263	2470.11	0.98853
2553.29	0.9866	2553.29	0.98942	3250	0.96261	2468.07	0.98858
2551.36	0.98622	2551.36	0.98988	3249	0.9626	2466.03	0.9889
2549.43	0.98564	2549.43	0.98985	3248	0.9626	2463.99	0.98892
2547.5	0.98518	2547.5	0.9901	3247	0.96261	2461.95	0.98875
2545.58	0.98505	2545.58	0.99019	3246	0.96262	2459.91	0.98875
2543.65	0.98571	2543.65	0.98963	3245	0.96262	2457.87	0.98889
2541.72	0.98608	2541.72	0.98961	3244	0.96262	2455.83	0.98919
2539.79	0.98588	2539.79	0.98991	3243	0.96261	2453.79	0.98969
2537.86	0.98528	2537.86	0.98917	3242	0.96262	2451.75	0.98993
2535.93	0.98548	2535.93	0.98843	3241	0.96265	2449.71	0.98987
2534.01	0.9853	2534.01	0.98793	3240	0.96268	2447.67	0.99002
2532.08	0.98457	2532.08	0.98709	3239	0.96271	2445.63	0.99037
2530.15	0.98391	2530.15	0.98614	3238	0.96271	2443.59	0.99044
2528.22	0.98382	2528.22	0.98561	3237	0.96271	2441.55	0.99029
2526.29	0.98374	2526.29	0.98457	3236	0.9627	2439.51	0.99038
2524.36	0.98331	2524.36	0.98425	3235	0.96269	2437.47	0.99075
2522.43	0.98279	2522.43	0.98387	3234	0.96268	2435.43	0.99108
2520.51	0.9827	2520.51	0.9836	3233	0.96268	2433.39	0.99125
2518.58	0.9831	2518.58	0.9834	3232	0.9627	2431.35	0.99149
2516.65	0.98368	2516.65	0.9829	3231	0.96272	2429.31	0.99166
2514.72	0.98459	2514.72	0.9821	3230	0.96274	2427.27	0.99148
2512.79	0.98505	2512.79	0.98241	3229	0.96277	2425.23	0.99131
2510.86	0.98475	2510.86	0.98325	3228	0.96281	2423.19	0.99141
2508.93	0.9848	2508.93	0.98305	3227	0.96283	2421.15	0.99153
2507.01	0.98513	2507.01	0.98292	3226	0.96284	2419.11	0.99149
2505.08	0.98487	2505.08	0.98384	3225	0.96283	2417.07	0.99144
2503.15	0.98474	2503.15	0.98432	3224	0.96282	2415.03	0.99149
2501.22	0.98498	2501.22	0.98477	3223	0.96281	2412.99	0.99161
2499.29	0.98487	2499.29	0.98539	3222	0.9628	2410.95	0.99154
2497.36	0.98502	2497.36	0.98627	3221	0.96279	2408.91	0.9913
2495.44	0.98505	2495.44	0.98632	3220	0.96278	2406.88	0.99122
2493.51	0.98513	2493.51	0.98641	3219	0.96277	2404.84	0.99132
2491.58	0.98506	2491.58	0.98715	3218	0.96276	2402.8	0.99145
2489.65	0.98534	2489.65	0.98812	3217	0.96275	2400.76	0.9915
2487.72	0.98605	2487.72	0.98801	3216	0.96275	2398.72	0.99174
2485.79	0.98673	2485.79	0.9887	3215	0.96275	2396.68	0.99246
2483.86	0.98692	2483.86	0.98919	3214	0.96275	2394.64	0.99276
2481.94	0.98674	2481.94	0.98933	3213	0.96276	2392.6	0.99217
2480.01	0.98731	2480.01	0.98956	3212	0.96276	2390.56	0.99147
2478.08	0.98758	2478.08	0.9905	3211	0.96277	2388.52	0.99102
2476.15	0.9876	2476.15	0.99058	3210	0.96278	2386.48	0.99088
2474.22	0.98801	2474.22	0.99097	3209	0.9628	2384.44	0.99133
2472.29	0.98834	2472.29	0.99128	3208	0.96281	2382.4	0.99189
2470.37	0.98887	2470.37	0.99135	3207	0.96281	2380.36	0.99172
2468.44	0.98904	2468.44	0.99076	3206	0.96281	2378.32	0.99141
2466.51	0.98865	2466.51	0.99044	3205	0.96281	2376.28	0.99186
2464.58	0.98865	2464.58	0.9903	3204	0.96281	2374.24	0.99236
2462.65	0.98871	2462.65	0.99077	3203	0.96282	2372.2	0.99217
2460.72	0.98877	2460.72	0.99034	3202	0.96283	2370.16	0.99174
2458.8	0.98874	2458.8	0.99067	3201	0.96285	2368.12	0.99142
2456.87	0.98897	2456.87	0.9905	3200	0.96286	2366.08	0.99101
2454.94	0.98924	2454.94	0.99043	3199	0.96287	2364.04	0.99092
2453.01	0.98944	2453.01	0.99043	3198	0.96286	2362	0.99149
2451.08	0.98953	2451.08	0.99028	3197	0.96284	2359.96	0.99199
2449.15	0.98933	2449.15	0.99022	3196	0.96283	2357.92	0.9921
2447.22	0.98967	2447.22	0.9907	3195	0.96284	2355.88	0.99177
2445.3	0.98953	2445.3	0.99083	3194	0.96285	2353.84	0.99119
2443.37	0.98929	2443.37	0.99095	3193	0.96286	2351.8	0.99099
2441.44	0.98957	2441.44	0.99108	3192	0.96288	2349.76	0.99106
2439.51	0.98989	2439.51	0.99113	3191	0.9629	2347.72	0.99123
2437.58	0.98998	2437.58	0.99102	3190	0.96291	2345.68	0.99182
2435.65	0.98968	2435.65	0.99127	3189	0.96291	2343.64	0.99253
2433.72	0.98935	2433.72	0.99142	3188	0.96291	2341.6	0.99271
2431.8	0.98941	2431.8	0.99128	3187	0.96291	2339.56	0.99283
2429.87	0.98948	2429.87	0.99068	3186	0.96291	2337.52	0.99309
2427.94	0.98963	2427.94	0.99065	3185	0.9629	2335.48	0.99269
2426.01	0.99021	2426.01	0.99144	3184	0.9629	2333.45	0.99137
2424.08	0.99047	2424.08	0.9918	3183	0.96291	2331.41	0.99024
2422.15	0.99036	2422.15	0.99178	3182	0.96292	2329.37	0.98991
2420.23	0.99023	2420.23	0.99176	3181	0.96292	2327.33	0.98956
2418.3	0.99042	2418.3	0.99137	3180	0.96294	2325.29	0.98893
2416.37	0.99038	2416.37	0.99136	3179	0.96295	2323.25	0.98862
2414.44	0.99051	2414.44	0.9914	3178	0.96296	2321.21	0.98882
2412.51	0.99068	2412.51	0.99109	3177	0.96297	2319.17	0.98933
2410.58	0.99022	2410.58	0.99125	3176	0.96298	2317.13	0.98977
2408.66	0.98981	2408.66	0.99176	3175	0.96299	2315.09	0.98986
2406.73	0.99014	2406.73	0.99169	3174	0.963	2313.05	0.98991
2404.8	0.99061	2404.8	0.99198	3173	0.963	2311.01	0.98996
2402.87	0.99064	2402.87	0.99197	3172	0.96301	2308.97	0.9898
2400.94	0.99035	2400.94	0.99198	3171	0.96301	2306.93	0.9895
2399.01	0.99032	2399.01	0.99205	3170	0.96302	2304.89	0.9895
2397.08	0.9908	2397.08	0.99208	3169	0.96303	2302.85	0.99001
2395.16	0.99095	2395.16	0.99243	3168	0.96304	2300.81	0.99018
2393.23	0.99067	2393.23	0.99225	3167	0.96305	2298.77	0.98938
2391.3	0.99046	2391.3	0.99161	3166	0.96306	2296.73	0.98857
2389.37	0.99026	2389.37	0.99159	3165	0.96307	2294.69	0.98877
2387.44	0.99017	2387.44	0.992	3164	0.96308	2292.65	0.98942
2385.51	0.99043	2385.51	0.99176	3163	0.96309	2290.61	0.98935
2383.59	0.99061	2383.59	0.9914	3162	0.96309	2288.57	0.98873
2381.66	0.99068	2381.66	0.99133	3161	0.9631	2286.53	0.98899
2379.73	0.99055	2379.73	0.99124	3160	0.96311	2284.49	0.99024
2377.8	0.99058	2377.8	0.99141	3159	0.96312	2282.45	0.9909
2375.87	0.99042	2375.87	0.99157	3158	0.96313	2280.41	0.99072
2373.94	0.98995	2373.94	0.99179	3157	0.96314	2278.37	0.99062
2372.01	0.98934	2372.01	0.99214	3156	0.96315	2276.33	0.99049
2370.09	0.98948	2370.09	0.99197	3155	0.96316	2274.29	0.98962
2368.16	0.98921	2368.16	0.99154	3154	0.96317	2272.25	0.98889
2366.23	0.9885	2366.23	0.9919	3153	0.96317	2270.21	0.98978
2364.3	0.98819	2364.3	0.99182	3152	0.96318	2268.17	0.99096
2362.37	0.98807	2362.37	0.99123	3151	0.96319	2266.13	0.99064
2360.44	0.98807	2360.44	0.99094	3150	0.9632	2264.09	0.98999
2358.51	0.98826	2358.51	0.99141	3149	0.9632	2262.05	0.99036
2356.59	0.98838	2356.59	0.99166	3148	0.96321	2260.01	0.99084
2354.66	0.98877	2354.66	0.99163	3147	0.96321	2257.98	0.99054
2352.73	0.98928	2352.73	0.99126	3146	0.96322	2255.94	0.99031
2350.8	0.98995	2350.8	0.99146	3145	0.96323	2253.9	0.99079
2348.87	0.99046	2348.87	0.99162	3144	0.96324	2251.86	0.99122
2346.94	0.99041	2346.94	0.9914	3143	0.96326	2249.82	0.99132
2345.01	0.98973	2345.02	0.99123	3142	0.96327	2247.78	0.99139
2343.09	0.9891	2343.09	0.99123	3141	0.96328	2245.74	0.99098
2341.16	0.98918	2341.16	0.99103	3140	0.96329	2243.7	0.99064
2339.23	0.9893	2339.23	0.99094	3139	0.9633	2241.66	0.99167
2337.3	0.98914	2337.3	0.9906	3138	0.9633	2239.62	0.99301
2335.37	0.9893	2335.37	0.99088	3137	0.96331	2237.58	0.99297
2333.45	0.98922	2333.45	0.99117	3136	0.96332	2235.54	0.99157
2331.52	0.98936	2331.52	0.99094	3135	0.96333	2233.5	0.98993
2329.59	0.98944	2329.59	0.99081	3134	0.96333	2231.46	0.98998
2327.66	0.9892	2327.66	0.99081	3133	0.96334	2229.42	0.99137
2325.73	0.98856	2325.73	0.98984	3132	0.96335	2227.38	0.99181
2323.8	0.98805	2323.8	0.9891	3131	0.96337	2225.34	0.99174
2321.87	0.98841	2321.87	0.98942	3130	0.96338	2223.3	0.99166
2319.95	0.98896	2319.95	0.98992	3129	0.96339	2221.26	0.99067
2318.02	0.98933	2318.02	0.99013	3128	0.9634	2219.22	0.98969
2316.09	0.98962	2316.09	0.99023	3127	0.9634	2217.18	0.98955
2314.16	0.98993	2314.16	0.99031	3126	0.96341	2215.14	0.99002
2312.23	0.99017	2312.23	0.99031	3125	0.96343	2213.1	0.99042
2310.3	0.99006	2310.3	0.99018	3124	0.96344	2211.06	0.99077
2308.38	0.98997	2308.38	0.9902	3123	0.96345	2209.02	0.99159
2306.45	0.99023	2306.45	0.99075	3122	0.96346	2206.98	0.99227
2304.52	0.99049	2304.52	0.99088	3121	0.96347	2204.94	0.99323
2302.59	0.99053	2302.59	0.99066	3120	0.96348	2202.9	0.99356
2300.66	0.99032	2300.66	0.99084	3119	0.9635	2200.86	0.99134
2298.73	0.99013	2298.73	0.99112	3118	0.96352	2198.82	0.98891
2296.8	0.99018	2296.8	0.9918	3117	0.96354	2196.78	0.98868
2294.88	0.99025	2294.88	0.99198	3116	0.96355	2194.74	0.98934
2292.95	0.9904	2292.95	0.9913	3115	0.96356	2192.7	0.98994
2291.02	0.99028	2291.02	0.99127	3114	0.96357	2190.66	0.9914
2289.09	0.9903	2289.09	0.99104	3113	0.96358	2188.62	0.99341
2287.16	0.98976	2287.16	0.99046	3112	0.9636	2186.58	0.99379
2285.23	0.98935	2285.23	0.99011	3111	0.96362	2184.55	0.99234
2283.3	0.98953	2283.3	0.99029	3110	0.96364	2182.51	0.991
2281.38	0.98953	2281.38	0.99147	3109	0.96366	2180.47	0.98992
2279.45	0.98926	2279.45	0.99159	3108	0.96368	2178.43	0.98923
2277.52	0.98945	2277.52	0.99095	3107	0.9637	2176.39	0.99029
2275.59	0.9897	2275.59	0.99109	3106	0.96372	2174.35	0.99266
2273.66	0.9902	2273.66	0.99234	3105	0.96373	2172.31	0.995
2271.73	0.99046	2271.73	0.99223	3104	0.96374	2170.27	0.99597
2269.8	0.99028	2269.8	0.99186	3103	0.96375	2168.23	0.99473
2267.88	0.99029	2267.88	0.99161	3102	0.96377	2166.19	0.99256
2265.95	0.99066	2265.95	0.9928	3101	0.96379	2164.15	0.9919
2264.02	0.99058	2264.02	0.99284	3100	0.9638	2162.11	0.99275
2262.09	0.99002	2262.09	0.99234	3099	0.96382	2160.07	0.99222
2260.16	0.98978	2260.16	0.99258	3098	0.96384	2158.03	0.99166
2258.23	0.99	2258.24	0.99276	3097	0.96386	2155.99	0.99369
2256.31	0.9903	2256.31	0.99241	3096	0.96388	2153.95	0.99484
2254.38	0.99044	2254.38	0.99209	3095	0.96389	2151.91	0.99378
2252.45	0.99037	2252.45	0.99278	3094	0.96389	2149.87	0.99336
2250.52	0.99035	2250.52	0.99354	3093	0.96389	2147.83	0.99479
2248.59	0.98967	2248.59	0.99273	3092	0.9639	2145.79	0.99576
2246.66	0.98912	2246.66	0.9926	3091	0.96393	2143.75	0.99528
2244.74	0.98934	2244.74	0.99253	3090	0.96396	2141.71	0.99582
2242.81	0.98963	2242.81	0.99253	3089	0.96399	2139.67	0.99668
2240.88	0.98974	2240.88	0.99295	3088	0.96401	2137.63	0.99555
2238.95	0.98993	2238.95	0.99292	3087	0.96403	2135.59	0.99437
2237.02	0.99007	2237.02	0.99226	3086	0.96404	2133.55	0.9948
2235.09	0.9899	2235.09	0.99208	3085	0.96405	2131.51	0.99513
2233.16	0.98977	2233.16	0.9925	3084	0.96406	2129.47	0.99449
2231.24	0.99015	2231.24	0.9929	3083	0.96408	2127.43	0.99373
2229.31	0.99044	2229.31	0.99242	3082	0.9641	2125.39	0.99313
2227.38	0.99048	2227.38	0.99233	3081	0.96412	2123.35	0.99261
2225.45	0.98948	2225.45	0.99268	3080	0.96413	2121.31	0.99288
2223.52	0.98955	2223.52	0.99266	3079	0.96413	2119.27	0.99374
2221.59	0.9901	2221.59	0.99202	3078	0.96413	2117.23	0.99392
2219.66	0.98989	2219.66	0.99238	3077	0.96412	2115.19	0.99375
2217.74	0.9893	2217.74	0.99266	3076	0.96413	2113.15	0.99334
2215.81	0.9899	2215.81	0.99272	3075	0.96413	2111.12	0.9927
2213.88	0.99034	2213.88	0.99328	3074	0.96414	2109.08	0.99282
2211.95	0.99027	2211.95	0.99441	3073	0.96415	2107.04	0.99291
2210.02	0.9894	2210.02	0.99385	3072	0.96415	2105	0.99253
2208.09	0.98933	2208.09	0.99307	3071	0.96417	2102.96	0.9926
2206.17	0.98995	2206.17	0.99264	3070	0.96418	2100.92	0.99265
2204.24	0.99	2204.24	0.99311	3069	0.9642	2098.88	0.99271
2202.31	0.98976	2202.31	0.99221	3068	0.96421	2096.84	0.99405
2200.38	0.98937	2200.38	0.99184	3067	0.96422	2094.8	0.99567
2198.45	0.9899	2198.45	0.99267	3066	0.96422	2092.76	0.99569
2196.52	0.98982	2196.52	0.99305	3065	0.96422	2090.72	0.99402
2194.59	0.98934	2194.59	0.99384	3064	0.96423	2088.68	0.99207
2192.67	0.98937	2192.67	0.99485	3063	0.96423	2086.64	0.99138
2190.74	0.99064	2190.74	0.99273	3062	0.96424	2084.6	0.99195
2188.81	0.9915	2188.81	0.99214	3061	0.96425	2082.56	0.99293
2186.88	0.9907	2186.88	0.9928	3060	0.96426	2080.52	0.99303
2184.95	0.99041	2184.95	0.99229	3059	0.96428	2078.48	0.99236
2183.02	0.98987	2183.02	0.99333	3058	0.96429	2076.44	0.9926
2181.1	0.99009	2181.1	0.9956	3057	0.9643	2074.4	0.99323
2179.17	0.98967	2179.17	0.99466	3056	0.96431	2072.36	0.99374
2177.24	0.98919	2177.24	0.99404	3055	0.96431	2070.32	0.99441
2175.31	0.99049	2175.31	0.99414	3054	0.96432	2068.28	0.99402
2173.38	0.99069	2173.38	0.99385	3053	0.96433	2066.24	0.99334
2171.45	0.9899	2171.45	0.99353	3052	0.96433	2064.2	0.99374
2169.53	0.99005	2169.53	0.99428	3051	0.96433	2062.16	0.9935
2167.6	0.99019	2167.6	0.99462	3050	0.96433	2060.12	0.99241
2165.67	0.99037	2165.67	0.99261	3049	0.96434	2058.08	0.9922
2163.74	0.98982	2163.74	0.9911	3048	0.96435	2056.04	0.99273
2161.81	0.98854	2161.81	0.99096	3047	0.96436	2054	0.99323
2159.88	0.98906	2159.88	0.99166	3046	0.96438	2051.96	0.99345
2157.95	0.99151	2157.95	0.99701	3045	0.96439	2049.92	0.99312
2156.03	0.99296	2156.03	0.99795	3044	0.96439	2047.88	0.9927
2154.1	0.99258	2154.1	0.99588	3043	0.96439	2045.84	0.99277
2152.17	0.99267	2152.17	0.99485	3042	0.9644	2043.8	0.99203
2150.24	0.99339	2150.24	0.99517	3041	0.9644	2041.76	0.99047
2148.31	0.99363	2148.31	0.99507	3040	0.9644	2039.72	0.9901
2146.38	0.99438	2146.38	0.99437	3039	0.9644	2037.68	0.99178
2144.45	0.9941	2144.45	0.99346	3038	0.9644	2035.65	0.99504
2142.53	0.99311	2142.53	0.99476	3037	0.9644	2033.61	0.99761
2140.6	0.99224	2140.6	0.99582	3036	0.9644	2031.57	0.99784
2138.67	0.99167	2138.67	0.99561	3035	0.96441	2029.53	0.99735
2136.74	0.99269	2136.74	0.99672	3034	0.96442	2027.49	0.99782
2134.81	0.99427	2134.81	0.99689	3033	0.96443	2025.45	0.99837
2132.88	0.99431	2132.88	0.99685	3032	0.96443	2023.41	0.99771
2130.96	0.99391	2130.96	0.99632	3031	0.96444	2021.37	0.997
2129.03	0.99323	2129.03	0.99529	3030	0.96446	2019.33	0.99827
2127.1	0.99318	2127.1	0.99515	3029	0.96447	2017.29	0.99953
2125.17	0.99341	2125.17	0.99419	3028	0.96447	2015.25	0.99786
2123.24	0.99322	2123.24	0.99315	3027	0.96447	2013.21	0.99544
2121.31	0.9934	2121.31	0.99339	3026	0.96447	2011.17	0.99451
2119.39	0.99356	2119.39	0.99396	3025	0.96447	2009.13	0.99459
2117.46	0.99305	2117.46	0.99393	3024	0.96447	2007.09	0.99512
2115.53	0.9924	2115.53	0.99315	3023	0.96449	2005.05	0.99621
2113.6	0.99236	2113.6	0.99278	3022	0.9645	2003.01	0.99758
2111.67	0.9922	2111.67	0.99265	3021	0.96451	2000.97	0.99767
2109.74	0.9923	2109.74	0.99268	3020	0.96451	1998.93	0.99661
2107.81	0.99264	2107.81	0.99365	3019	0.96451	1996.89	0.99502
2105.89	0.99253	2105.89	0.9937	3018	0.96451	1994.85	0.99326
2103.96	0.99246	2103.96	0.99327	3017	0.9645	1992.81	0.9929
2102.03	0.99244	2102.03	0.99367	3016	0.9645	1990.77	0.99225
2100.1	0.99293	2100.1	0.99415	3015	0.9645	1988.73	0.99046
2098.17	0.99308	2098.17	0.99357	3014	0.96449	1986.69	0.99056
2096.24	0.99313	2096.24	0.99453	3013	0.96447	1984.65	0.9922
2094.32	0.99359	2094.32	0.9963	3012	0.96445	1982.61	0.99318
2092.39	0.99359	2092.39	0.99617	3011	0.96444	1980.57	0.99401
2090.46	0.99326	2090.46	0.99444	3010	0.96444	1978.53	0.9962
2088.53	0.99313	2088.53	0.99399	3009	0.96444	1976.49	0.99845
2086.6	0.99278	2086.6	0.99383	3008	0.96444	1974.45	0.99949
2084.67	0.99309	2084.67	0.99323	3007	0.96443	1972.41	0.9996
2082.74	0.99334	2082.74	0.99318	3006	0.96442	1970.37	0.99764
2080.82	0.99258	2080.82	0.99423	3005	0.9644	1968.33	0.99489
2078.89	0.9926	2078.89	0.9947	3004	0.96438	1966.29	0.99464
2076.96	0.99284	2076.96	0.99419	3003	0.96438	1964.25	0.99641
2075.03	0.99304	2075.03	0.99341	3002	0.96439	1962.22	0.99705
2073.1	0.99336	2073.1	0.9937	3001	0.96441	1960.18	0.99611
2071.17	0.99332	2071.17	0.9942	3000	0.96442	1958.14	0.99548
2069.24	0.99304	2069.24	0.99459	2999	0.96443	1956.1	0.99599
2067.32	0.9932	2067.32	0.99452	2998	0.96442	1954.06	0.99711
2065.39	0.99341	2065.39	0.99393	2997	0.96441	1952.02	0.99713
2063.46	0.99334	2063.46	0.9936	2996	0.96439	1949.98	0.99499
2061.53	0.9935	2061.53	0.99388	2995	0.96438	1947.94	0.99291
2059.6	0.9938	2059.6	0.99339	2994	0.96437	1945.9	0.99306
2057.67	0.99375	2057.67	0.99396	2993	0.96436	1943.86	0.99408
2055.74	0.9932	2055.75	0.99438	2992	0.96436	1941.82	0.99436
2053.82	0.99295	2053.82	0.99469	2991	0.96435	1939.78	0.99416
2051.89	0.99188	2051.89	0.99422	2990	0.96435	1937.74	0.9939
2049.96	0.99125	2049.96	0.99365	2989	0.96434	1935.7	0.99432
2048.03	0.99251	2048.03	0.99358	2988	0.96433	1933.66	0.99528
2046.1	0.99317	2046.1	0.99354	2987	0.96432	1931.62	0.99566
2044.17	0.99234	2044.17	0.99367	2986	0.96431	1929.58	0.9954
2042.25	0.99136	2042.25	0.99325	2985	0.9643	1927.54	0.99415
2040.32	0.9915	2040.32	0.99321	2984	0.96429	1925.5	0.9932
2038.39	0.99109	2038.39	0.99385	2983	0.96428	1923.46	0.99438
2036.46	0.99078	2036.46	0.99393	2982	0.96427	1921.42	0.99558
2034.53	0.99148	2034.53	0.99298	2981	0.96427	1919.38	0.99492
2032.6	0.99188	2032.6	0.99309	2980	0.96426	1917.34	0.99404
2030.67	0.99279	2030.67	0.9933	2979	0.96425	1915.3	0.99477
2028.75	0.99309	2028.75	0.99392	2978	0.96423	1913.26	0.99583
2026.82	0.99238	2026.82	0.99484	2977	0.96421	1911.22	0.99525
2024.89	0.99184	2024.89	0.99535	2976	0.9642	1909.18	0.99389
2022.96	0.99255	2022.96	0.99683	2975	0.96419	1907.14	0.99351
2021.03	0.99255	2021.03	0.99679	2974	0.96417	1905.1	0.99409
2019.11	0.99202	2019.11	0.99597	2973	0.96415	1903.06	0.9949
2017.18	0.99232	2017.18	0.99579	2972	0.96413	1901.02	0.99547
2015.25	0.99257	2015.25	0.99635	2971	0.96414	1898.98	0.9954
2013.32	0.99246	2013.32	0.9952	2970	0.96416	1896.94	0.99495
2011.39	0.99297	2011.39	0.99451	2969	0.96416	1894.9	0.99483
2009.46	0.99276	2009.46	0.99464	2968	0.96413	1892.86	0.99462
2007.53	0.99289	2007.53	0.99545	2967	0.96408	1890.82	0.99375
2005.61	0.9938	2005.61	0.99544	2966	0.96403	1888.79	0.99316
2003.68	0.99342	2003.68	0.99541	2965	0.964	1886.75	0.99322
2001.75	0.99332	2001.75	0.9963	2964	0.96398	1884.71	0.99305
1999.82	0.99299	1999.82	0.99532	2963	0.96397	1882.67	0.99243
1997.89	0.99192	1997.89	0.99466	2962	0.96395	1880.63	0.99218
1995.96	0.9916	1995.96	0.99505	2961	0.96393	1878.59	0.99262
1994.04	0.99135	1994.04	0.99479	2960	0.96391	1876.55	0.99315
1992.11	0.99157	1992.11	0.99398	2959	0.96386	1874.51	0.99354
1990.18	0.99218	1990.18	0.9931	2958	0.96381	1872.47	0.99373
1988.25	0.99254	1988.25	0.99383	2957	0.96376	1870.43	0.99386
1986.32	0.99224	1986.32	0.99521	2956	0.96373	1868.39	0.99449
1984.39	0.99195	1984.39	0.99437	2955	0.96375	1866.35	0.99504
1982.46	0.99063	1982.46	0.99358	2954	0.9638	1864.31	0.99458
1980.54	0.98927	1980.54	0.99305	2953	0.96384	1862.27	0.99385
1978.61	0.98988	1978.61	0.99286	2952	0.96387	1860.23	0.99361
1976.68	0.99137	1976.68	0.99581	2951	0.96389	1858.19	0.99381
1974.75	0.99242	1974.75	0.9953	2950	0.96392	1856.15	0.99423
1972.82	0.99237	1972.82	0.99478	2949	0.96394	1854.11	0.99457
1970.89	0.9933	1970.89	0.99481	2948	0.96393	1852.07	0.9943
1968.96	0.99396	1968.96	0.99392	2947	0.96389	1850.03	0.99362
1967.04	0.99368	1967.04	0.99391	2946	0.96384	1847.99	0.99339
1965.11	0.9927	1965.11	0.99493	2945	0.96378	1845.95	0.99336
1963.18	0.99274	1963.18	0.99491	2944	0.96371	1843.91	0.99287
1961.25	0.9928	1961.25	0.99567	2943	0.96365	1841.87	0.99256
1959.32	0.99315	1959.32	0.99645	2942	0.96362	1839.83	0.99275
1957.39	0.994	1957.39	0.99629	2941	0.96361	1837.79	0.99272
1955.46	0.99413	1955.46	0.99567	2940	0.96358	1835.75	0.99211
1953.54	0.99429	1953.54	0.99458	2939	0.96351	1833.71	0.99162
1951.61	0.99439	1951.61	0.99369	2938	0.96339	1831.67	0.99158
1949.68	0.99399	1949.68	0.99473	2937	0.96326	1829.63	0.99174
1947.75	0.99394	1947.75	0.99493	2936	0.96316	1827.59	0.9917
1945.82	0.99433	1945.82	0.99387	2935	0.96313	1825.55	0.99133
1943.89	0.99432	1943.89	0.99347	2934	0.96314	1823.51	0.99112
1941.97	0.99428	1941.97	0.99473	2933	0.96316	1821.47	0.99126
1940.04	0.99428	1940.04	0.99595	2932	0.96316	1819.43	0.99118
1938.11	0.99435	1938.11	0.99654	2931	0.9631	1817.39	0.99069
1936.18	0.99427	1936.18	0.99615	2930	0.96299	1815.35	0.99016
1934.25	0.99418	1934.25	0.9956	2929	0.96283	1813.32	0.98977
1932.32	0.99455	1932.32	0.99551	2928	0.96267	1811.28	0.98943
1930.39	0.99502	1930.39	0.99585	2927	0.96251	1809.24	0.98927
1928.47	0.99531	1928.47	0.99598	2926	0.96238	1807.2	0.98923
1926.54	0.99538	1926.54	0.99603	2925	0.96225	1805.16	0.98917
1924.61	0.99546	1924.61	0.99602	2924	0.96211	1803.12	0.9891
1922.68	0.99491	1922.68	0.99558	2923	0.96195	1801.08	0.98859
1920.75	0.99437	1920.75	0.99501	2922	0.96183	1799.04	0.98799
1918.82	0.99422	1918.82	0.99531	2921	0.96178	1797	0.98827
1916.9	0.99451	1916.9	0.99475	2920	0.96183	1794.96	0.98868
1914.97	0.99493	1914.97	0.99444	2919	0.96197	1792.92	0.98845
1913.04	0.995	1913.04	0.99542	2918	0.96212	1790.88	0.98796
1911.11	0.99524	1911.11	0.99629	2917	0.96227	1788.84	0.98758
1909.18	0.9951	1909.18	0.99565	2916	0.96239	1786.8	0.98715
1907.25	0.99533	1907.25	0.99538	2915	0.96251	1784.76	0.98669
1905.33	0.99548	1905.33	0.99565	2914	0.96263	1782.72	0.98651
1903.4	0.99553	1903.4	0.99597	2913	0.96275	1780.68	0.98641
1901.47	0.99578	1901.47	0.996	2912	0.96287	1778.64	0.98596
1899.54	0.99582	1899.54	0.9959	2911	0.96299	1776.6	0.98538
1897.61	0.99572	1897.61	0.9955	2910	0.96312	1774.56	0.98492
1895.68	0.99583	1895.68	0.9953	2909	0.96324	1772.52	0.98475
1893.75	0.99586	1893.75	0.99576	2908	0.96333	1770.48	0.98497
1891.83	0.9959	1891.83	0.99577	2907	0.96335	1768.44	0.98514
1889.9	0.99574	1889.9	0.99568	2906	0.96332	1766.4	0.98504
1887.97	0.99556	1887.97	0.99631	2905	0.96327	1764.36	0.98502
1886.04	0.99569	1886.04	0.99604	2904	0.96323	1762.32	0.98543
1884.11	0.9959	1884.11	0.99563	2903	0.96324	1760.28	0.98598
1882.18	0.99592	1882.18	0.99519	2902	0.96327	1758.24	0.98606
1880.26	0.99598	1880.26	0.99517	2901	0.9633	1756.2	0.98567
1878.33	0.99603	1878.33	0.99531	2900	0.96331	1754.16	0.98538
1876.4	0.99629	1876.4	0.99577	2899	0.9633	1752.12	0.98538
1874.47	0.99618	1874.47	0.99539	2898	0.9633	1750.08	0.98516
1872.54	0.99595	1872.54	0.99545	2897	0.96333	1748.04	0.98481
1870.61	0.99595	1870.61	0.99583	2896	0.96338	1746	0.98491
1868.68	0.99602	1868.68	0.99569	2895	0.96344	1743.96	0.98547
1866.76	0.99621	1866.76	0.99576	2894	0.9635	1741.92	0.98624
1864.83	0.99636	1864.83	0.99612	2893	0.96353	1739.89	0.98639
1862.9	0.9963	1862.9	0.99599	2892	0.96355	1737.85	0.98571
1860.97	0.99612	1860.97	0.99626	2891	0.96357	1735.81	0.98529
1859.04	0.99635	1859.04	0.99629	2890	0.96361	1733.77	0.98542
1857.11	0.99651	1857.11	0.99589	2889	0.96363	1731.73	0.98526
1855.18	0.99647	1855.18	0.9952	2888	0.96364	1729.69	0.98473
1853.26	0.99653	1853.26	0.99533	2887	0.96363	1727.65	0.98409
1851.33	0.99662	1851.33	0.99589	2886	0.9636	1725.61	0.9836
1849.4	0.9965	1849.4	0.99571	2885	0.96358	1723.57	0.9834
1847.47	0.99628	1847.47	0.99537	2884	0.96358	1721.53	0.98323
1845.54	0.99638	1845.54	0.99607	2883	0.96363	1719.49	0.98277
1843.61	0.99658	1843.61	0.99631	2882	0.96371	1717.45	0.98202
1841.69	0.9966	1841.69	0.9957	2881	0.96377	1715.41	0.98107
1839.76	0.99656	1839.76	0.99577	2880	0.96377	1713.37	0.98003
1837.83	0.99667	1837.83	0.99596	2879	0.96374	1711.33	0.97917
1835.9	0.99692	1835.9	0.99559	2878	0.96371	1709.29	0.97842
1833.97	0.99675	1833.97	0.9958	2877	0.96374	1707.25	0.97749
1832.04	0.99664	1832.04	0.9961	2876	0.96381	1705.21	0.97656
1830.12	0.99678	1830.12	0.99577	2875	0.96388	1703.17	0.97584
1828.19	0.99686	1828.19	0.99548	2874	0.9639	1701.13	0.97482
1826.26	0.99696	1826.26	0.99562	2873	0.96386	1699.09	0.97364
1824.33	0.99696	1824.33	0.99559	2872	0.96382	1697.05	0.97279
1822.4	0.99685	1822.4	0.9957	2871	0.96382	1695.01	0.97178
1820.47	0.9967	1820.47	0.99546	2870	0.96387	1692.97	0.97061
1818.54	0.99678	1818.54	0.99548	2869	0.96393	1690.93	0.96929
1816.62	0.99704	1816.62	0.99574	2868	0.96397	1688.89	0.96792
1814.69	0.9969	1814.69	0.99548	2867	0.96396	1686.85	0.96684
1812.76	0.99672	1812.76	0.99475	2866	0.96393	1684.81	0.96616
1810.83	0.9968	1810.83	0.99436	2865	0.96389	1682.77	0.96561
1808.9	0.99673	1808.9	0.99379	2864	0.96385	1680.73	0.96454
1806.97	0.9966	1806.97	0.99282	2863	0.9638	1678.69	0.96303
1805.05	0.99622	1805.05	0.99137	2862	0.96373	1676.65	0.96136
1803.12	0.99562	1803.12	0.98919	2861	0.96365	1674.61	0.95966
1801.19	0.99471	1801.19	0.98638	2860	0.96356	1672.57	0.95845
1799.26	0.99364	1799.26	0.9839	2859	0.96348	1670.53	0.9577
1797.33	0.99251	1797.33	0.98279	2858	0.9634	1668.49	0.95689
1795.4	0.99128	1795.4	0.98217	2857	0.96333	1666.46	0.9563
1793.47	0.98967	1793.47	0.98235	2856	0.96329	1664.42	0.95584
1791.55	0.9876	1791.55	0.98448	2855	0.96328	1662.38	0.95489
1789.62	0.98532	1789.62	0.98733	2854	0.96329	1660.34	0.95383
1787.69	0.98357	1787.69	0.98999	2853	0.96329	1658.3	0.95332
1785.76	0.98319	1785.76	0.9918	2852	0.9633	1656.26	0.95292
1783.83	0.98383	1783.83	0.99282	2851	0.96333	1654.22	0.9523
1781.9	0.98485	1781.9	0.99339	2850	0.96338	1652.18	0.9518
1779.97	0.98626	1779.97	0.9941	2849	0.96343	1650.14	0.95151
1778.05	0.98858	1778.05	0.9943	2848	0.96349	1648.1	0.95139
1776.12	0.99123	1776.12	0.99451	2847	0.96358	1646.06	0.95144
1774.19	0.99317	1774.19	0.99501	2846	0.9637	1644.02	0.95127
1772.26	0.99432	1772.26	0.99539	2845	0.96384	1641.98	0.95109
1770.33	0.9952	1770.33	0.99522	2844	0.96396	1639.94	0.95117
1768.4	0.99571	1768.4	0.99503	2843	0.96406	1637.9	0.95135
1766.47	0.9961	1766.47	0.99493	2842	0.96414	1635.86	0.95178
1764.55	0.99639	1764.55	0.99524	2841	0.9642	1633.82	0.95246
1762.62	0.99646	1762.62	0.99532	2840	0.96425	1631.78	0.953
1760.69	0.99648	1760.69	0.99541	2839	0.96428	1629.74	0.95343
1758.76	0.99646	1758.76	0.99536	2838	0.96432	1627.7	0.95404
1756.83	0.99635	1756.83	0.99545	2837	0.96438	1625.66	0.95489
1754.9	0.99642	1754.9	0.99565	2836	0.96445	1623.62	0.95567
1752.98	0.99636	1752.98	0.99579	2835	0.96451	1621.58	0.95627
1751.05	0.99618	1751.05	0.99556	2834	0.96454	1619.54	0.95659
1749.12	0.9962	1749.12	0.99551	2833	0.96454	1617.5	0.95702
1747.19	0.9963	1747.19	0.99556	2832	0.96454	1615.46	0.9577
1745.26	0.99617	1745.26	0.99571	2831	0.96457	1613.42	0.95821
1743.33	0.99601	1743.33	0.9956	2830	0.96463	1611.38	0.9586
1741.4	0.99594	1741.4	0.9954	2829	0.96469	1609.34	0.9591
1739.48	0.99591	1739.48	0.99527	2828	0.96473	1607.3	0.95962
1737.55	0.99594	1737.55	0.99557	2827	0.96473	1605.26	0.95983
1735.62	0.99556	1735.62	0.99554	2826	0.9647	1603.22	0.95966
1733.69	0.99537	1733.69	0.9952	2825	0.96468	1601.18	0.95935
1731.76	0.99589	1731.76	0.9953	2824	0.9647	1599.14	0.95901
1729.84	0.99622	1729.84	0.99548	2823	0.96475	1597.1	0.95847
1727.91	0.99623	1727.91	0.99533	2822	0.9648	1595.06	0.95798
1725.98	0.99632	1725.98	0.99508	2821	0.96484	1593.02	0.95737
1724.05	0.99622	1724.05	0.99504	2820	0.96485	1590.99	0.95631
1722.12	0.99614	1722.12	0.99506	2819	0.96486	1588.95	0.95501
1720.19	0.99605	1720.19	0.99528	2818	0.96489	1586.91	0.95366
1718.26	0.99563	1718.26	0.99554	2817	0.96491	1584.87	0.95212
1716.34	0.99565	1716.34	0.9956	2816	0.96493	1582.83	0.9503
1714.41	0.99597	1714.41	0.99558	2815	0.96493	1580.79	0.94829
1712.48	0.99595	1712.48	0.99519	2814	0.96492	1578.75	0.94593
1710.55	0.9959	1710.55	0.99475	2813	0.96492	1576.71	0.94245
1708.62	0.99577	1708.62	0.99473	2812	0.96494	1574.67	0.93841
1706.69	0.9957	1706.69	0.99528	2811	0.96495	1572.63	0.93543
1704.77	0.99551	1704.77	0.99529	2810	0.96496	1570.59	0.93181
1702.84	0.9953	1702.84	0.99521	2809	0.96496	1568.55	0.92656
1700.91	0.99479	1700.91	0.99536	2808	0.96497	1566.51	0.92105
1698.98	0.99478	1698.98	0.99539	2807	0.96498	1564.47	0.91565
1697.05	0.99465	1697.05	0.99541	2806	0.96499	1562.43	0.91065
1695.12	0.99446	1695.12	0.99558	2805	0.96499	1560.39	0.90445
1693.19	0.99477	1693.19	0.99563	2804	0.96499	1558.35	0.89433
1691.27	0.99478	1691.27	0.99566	2803	0.96501	1556.31	0.88736
1689.34	0.99466	1689.34	0.99545	2802	0.96503	1554.27	0.8821
1687.41	0.99441	1687.41	0.9953	2801	0.96504	1552.23	0.87612
1685.48	0.99368	1685.48	0.99523	2800	0.96504	1550.19	0.86981
1683.55	0.99345	1683.55	0.99535	2799	0.96503	1548.15	0.86324
1681.62	0.99379	1681.62	0.9953	2798	0.96503	1546.11	0.85705
1679.69	0.99377	1679.69	0.99528	2797	0.96503	1544.07	0.85063
1677.77	0.99357	1677.77	0.99533	2796	0.96504	1542.03	0.8434
1675.84	0.99315	1675.84	0.99527	2795	0.96507	1539.99	0.8335
1673.91	0.99291	1673.91	0.995	2794	0.9651	1537.95	0.82487
1671.98	0.99288	1671.98	0.99499	2793	0.96513	1535.91	0.81895
1670.05	0.99267	1670.05	0.99498	2792	0.96514	1533.87	0.81123
1668.12	0.99252	1668.12	0.99497	2791	0.96513	1531.83	0.80247
1666.19	0.99249	1666.19	0.9951	2790	0.96513	1529.79	0.79542
1664.27	0.99223	1664.27	0.99502	2789	0.96513	1527.75	0.78802
1662.34	0.9919	1662.34	0.99468	2788	0.96513	1525.71	0.77996
1660.41	0.99175	1660.41	0.99439	2787	0.96513	1523.67	0.77254
1658.48	0.99148	1658.48	0.99427	2786	0.96514	1521.63	0.76276
1656.55	0.99117	1656.55	0.99449	2785	0.96515	1519.59	0.75221
1654.62	0.99034	1654.62	0.99473	2784	0.96515	1517.56	0.74354
1652.7	0.98965	1652.7	0.99477	2783	0.96516	1515.52	0.73489
1650.77	0.99019	1650.77	0.99467	2782	0.96517	1513.48	0.72723
1648.84	0.99029	1648.84	0.99464	2781	0.96517	1511.44	0.72038
1646.91	0.98981	1646.91	0.99453	2780	0.96518	1509.4	0.7132
1644.98	0.98983	1644.98	0.9942	2779	0.96518	1507.36	0.70262
1643.05	0.98997	1643.05	0.99387	2778	0.96518	1505.32	0.69012
1641.12	0.98977	1641.12	0.99367	2777	0.96519	1503.28	0.68244
1639.2	0.98951	1639.2	0.99361	2776	0.96519	1501.24	0.67607
1637.27	0.98897	1637.27	0.99379	2775	0.9652	1499.2	0.66858
1635.34	0.98861	1635.34	0.99383	2774	0.96521	1497.16	0.65944
1633.41	0.98869	1633.41	0.99373	2773	0.96521	1495.12	0.65068
1631.48	0.98867	1631.48	0.99345	2772	0.96522	1493.08	0.64412
1629.55	0.98843	1629.55	0.99326	2771	0.96522	1491.04	0.63743
1627.63	0.98815	1627.63	0.99313	2770	0.96523	1489	0.62949
1625.7	0.98791	1625.7	0.99317	2769	0.96523	1486.96	0.62266
1623.77	0.98758	1623.77	0.99302	2768	0.96524	1484.92	0.61713
1621.84	0.98732	1621.84	0.9927	2767	0.96524	1482.88	0.61201
1619.91	0.98711	1619.91	0.99238	2766	0.96525	1480.84	0.60715
1617.98	0.98635	1617.98	0.99233	2765	0.96525	1478.8	0.60307
1616.06	0.98564	1616.06	0.99215	2764	0.96526	1476.76	0.5994
1614.13	0.98561	1614.13	0.99167	2763	0.96526	1474.72	0.59559
1612.2	0.98552	1612.2	0.99142	2762	0.96527	1472.68	0.59124
1610.27	0.98517	1610.27	0.99139	2761	0.96527	1470.64	0.58725
1608.34	0.98481	1608.34	0.991	2760	0.96528	1468.6	0.58468
1606.41	0.98441	1606.41	0.99055	2759	0.96528	1466.56	0.58253
1604.48	0.98407	1604.48	0.99002	2758	0.96528	1464.52	0.58014
1602.56	0.98366	1602.56	0.98968	2757	0.96529	1462.48	0.57831
1600.63	0.98321	1600.63	0.98939	2756	0.96529	1460.44	0.57716
1598.7	0.98275	1598.7	0.98897	2755	0.9653	1458.4	0.57555
1596.77	0.98229	1596.77	0.98828	2754	0.9653	1456.36	0.57306
1594.84	0.98187	1594.84	0.98764	2753	0.9653	1454.32	0.5713
1592.91	0.98124	1592.91	0.98688	2752	0.96531	1452.28	0.57
1590.98	0.98039	1590.98	0.98614	2751	0.96531	1450.24	0.56827
1589.06	0.97951	1589.06	0.98543	2750	0.96531	1448.2	0.56575
1587.13	0.97835	1587.13	0.98504	2749	0.96532	1446.16	0.56279
1585.2	0.97687	1585.2	0.98442	2748	0.96532	1444.13	0.55997
1583.27	0.97505	1583.27	0.98404	2747	0.96532	1442.09	0.55713
1581.34	0.97266	1581.34	0.98359	2746	0.96533	1440.05	0.55424
1579.41	0.96997	1579.41	0.98325	2745	0.96533	1438.01	0.55099
1577.49	0.96672	1577.49	0.98318	2744	0.96533	1435.97	0.54701
1575.56	0.96326	1575.56	0.98292	2743	0.96534	1433.93	0.54365
1573.63	0.96003	1573.63	0.98235	2742	0.96534	1431.89	0.54055
1571.7	0.95649	1571.7	0.98188	2741	0.96535	1429.85	0.53683
1569.77	0.9531	1569.77	0.98107	2740	0.96535	1427.81	0.53335
1567.84	0.95021	1567.84	0.98003	2739	0.96536	1425.77	0.53044
1565.91	0.94736	1565.91	0.9792	2738	0.96536	1423.73	0.52756
1563.99	0.9445	1563.99	0.97846	2737	0.96536	1421.69	0.52476
1562.06	0.94115	1562.06	0.97742	2736	0.96536	1419.65	0.52102
1560.13	0.9369	1560.13	0.97622	2735	0.96537	1417.61	0.51607
1558.2	0.9331	1558.2	0.97491	2734	0.96537	1415.57	0.51215
1556.27	0.92999	1556.27	0.97342	2733	0.96538	1413.53	0.50895
1554.34	0.92635	1554.34	0.9715	2732	0.96539	1411.49	0.50589
1552.42	0.92247	1552.42	0.96895	2731	0.96539	1409.45	0.50329
1550.49	0.91848	1550.49	0.96578	2730	0.96539	1407.41	0.50131
1548.56	0.91441	1548.56	0.96226	2729	0.96539	1405.37	0.49978
1546.63	0.91002	1546.63	0.95818	2728	0.96539	1403.33	0.4992
1544.7	0.90542	1544.7	0.95359	2727	0.9654	1401.29	0.49952
1542.77	0.90079	1542.77	0.94898	2726	0.9654	1399.25	0.50034
1540.85	0.89594	1540.85	0.94511	2725	0.96541	1397.21	0.50205
1538.92	0.89115	1538.92	0.94112	2724	0.96541	1395.17	0.5051
1536.99	0.88679	1536.99	0.93688	2723	0.96541	1393.13	0.50893
1535.06	0.88182	1535.06	0.93295	2722	0.96542	1391.09	0.51272
1533.13	0.87649	1533.13	0.92912	2721	0.96544	1389.05	0.51727
1531.2	0.87129	1531.2	0.92515	2720	0.96545	1387.01	0.52359
1529.27	0.86585	1529.27	0.92138	2719	0.96545	1384.97	0.53096
1527.35	0.8603	1527.35	0.91779	2718	0.96545	1382.93	0.53884
1525.42	0.85468	1525.42	0.9141	2717	0.96544	1380.89	0.54788
1523.49	0.84894	1523.49	0.9106	2716	0.96542	1378.85	0.55789
1521.56	0.84281	1521.56	0.90719	2715	0.9654	1376.81	0.56868
1519.63	0.83689	1519.63	0.90352	2714	0.96538	1374.77	0.58141
1517.7	0.83099	1517.7	0.89995	2713	0.96538	1372.73	0.59561
1515.78	0.82479	1515.78	0.89623	2712	0.96539	1370.69	0.60949
1513.85	0.81839	1513.85	0.89231	2711	0.9654	1368.66	0.62407
1511.92	0.81187	1511.92	0.88832	2710	0.9654	1366.62	0.63895
1509.99	0.80518	1509.99	0.88431	2709	0.96541	1364.58	0.65371
1508.06	0.79786	1508.06	0.88047	2708	0.96542	1362.54	0.6704
1506.13	0.79059	1506.13	0.87647	2707	0.96543	1360.5	0.68732
1504.2	0.78397	1504.2	0.87228	2706	0.96545	1358.46	0.70245
1502.28	0.77688	1502.28	0.86792	2705	0.96546	1356.42	0.71715
1500.35	0.76911	1500.35	0.86347	2704	0.96548	1354.38	0.73193
1498.42	0.76121	1498.42	0.85912	2703	0.9655	1352.34	0.74609
1496.49	0.75308	1496.49	0.85477	2702	0.96552	1350.3	0.75935
1494.56	0.74496	1494.56	0.85023	2701	0.96554	1348.26	0.7718
1492.63	0.73659	1492.63	0.84552	2700	0.96553	1346.22	0.78376
1490.7	0.72763	1490.7	0.84104	2699	0.96552	1344.18	0.79501
1488.78	0.71847	1488.78	0.83654	2698	0.96549	1342.14	0.80527
1486.85	0.70932	1486.85	0.83192	2697	0.96549	1340.1	0.8153
1484.92	0.70016	1484.92	0.82723	2696	0.96549	1338.06	0.82529
1482.99	0.69071	1482.99	0.82277	2695	0.9655	1336.02	0.83417
1481.06	0.68092	1481.06	0.81829	2694	0.9655	1333.98	0.84187
1479.13	0.67117	1479.13	0.814	2693	0.96548	1331.94	0.84899
1477.2	0.66161	1477.2	0.80945	2692	0.96547	1329.9	0.85576
1475.28	0.65265	1475.28	0.80468	2691	0.96547	1327.86	0.86202
1473.35	0.64434	1473.35	0.79981	2690	0.96547	1325.82	0.86794
1471.42	0.63748	1471.42	0.79488	2689	0.96547	1323.78	0.87389
1469.49	0.63258	1469.49	0.78989	2688	0.96548	1321.74	0.87941
1467.56	0.6294	1467.56	0.78502	2687	0.9655	1319.7	0.88426
1465.63	0.62806	1465.63	0.77994	2686	0.96551	1317.66	0.88886
1463.71	0.62827	1463.71	0.77483	2685	0.9655	1315.62	0.89349
1461.78	0.62867	1461.78	0.76937	2684	0.9655	1313.58	0.89773
1459.85	0.62836	1459.85	0.76367	2683	0.96551	1311.54	0.90123
1457.92	0.62706	1457.92	0.75823	2682	0.96552	1309.5	0.90468
1455.99	0.62503	1455.99	0.75264	2681	0.96553	1307.46	0.90847
1454.06	0.62255	1454.06	0.74666	2680	0.96554	1305.42	0.91197
1452.13	0.61993	1452.13	0.74077	2679	0.96553	1303.38	0.91472
1450.21	0.61797	1450.21	0.73488	2678	0.96551	1301.34	0.91723
1448.28	0.61661	1448.28	0.72875	2677	0.96549	1299.3	0.91996
1446.35	0.61639	1446.35	0.72263	2676	0.96548	1297.26	0.92268
1444.42	0.61765	1444.42	0.71704	2675	0.96548	1295.23	0.92516
1442.49	0.62015	1442.49	0.71134	2674	0.96548	1293.19	0.92739
1440.57	0.62381	1440.57	0.70574	2673	0.96546	1291.15	0.92928
1438.64	0.62855	1438.64	0.70036	2672	0.96545	1289.11	0.93111
1436.71	0.634	1436.71	0.69497	2671	0.96544	1287.07	0.93315
1434.78	0.64032	1434.78	0.68915	2670	0.96543	1285.03	0.93512
1432.85	0.64679	1432.85	0.68291	2669	0.96543	1282.99	0.9368
1430.92	0.65319	1430.92	0.67704	2668	0.96542	1280.95	0.93816
1428.99	0.65972	1428.99	0.67125	2667	0.96541	1278.91	0.93944
1427.07	0.66578	1427.07	0.66495	2666	0.9654	1276.87	0.94084
1425.14	0.67118	1425.14	0.65875	2665	0.96538	1274.83	0.94238
1423.21	0.67639	1423.21	0.65277	2664	0.96535	1272.79	0.94386
1421.28	0.68129	1421.28	0.64662	2663	0.96533	1270.75	0.94523
1419.35	0.68583	1419.35	0.63979	2662	0.96532	1268.71	0.94644
1417.42	0.69053	1417.42	0.63276	2661	0.96533	1266.67	0.94746
1415.49	0.69518	1415.49	0.6257	2660	0.96536	1264.63	0.94857
1413.57	0.69961	1413.57	0.6187	2659	0.96539	1262.59	0.94989
1411.64	0.70402	1411.64	0.61179	2658	0.96539	1260.55	0.95107
1409.71	0.70869	1409.71	0.60536	2657	0.96536	1258.51	0.95192
1407.78	0.71376	1407.78	0.5995	2656	0.9653	1256.47	0.95265
1405.85	0.71902	1405.85	0.59504	2655	0.96524	1254.43	0.95324
1403.92	0.72436	1403.92	0.59262	2654	0.96519	1252.39	0.95367
1401.99	0.72979	1401.99	0.59185	2653	0.96514	1250.35	0.95439
1400.07	0.73517	1400.07	0.59037	2652	0.96509	1248.31	0.95562
1398.14	0.74047	1398.14	0.58823	2651	0.96506	1246.27	0.95682
1396.21	0.74577	1396.21	0.58639	2650	0.96504	1244.23	0.95754
1394.28	0.75096	1394.28	0.58579	2649	0.96504	1242.19	0.95794
1392.35	0.75592	1392.35	0.58768	2648	0.96504	1240.15	0.95838
1390.42	0.76055	1390.42	0.59179	2647	0.96502	1238.11	0.95901
1388.5	0.76524	1388.5	0.59705	2646	0.96499	1236.07	0.95966
1386.57	0.77031	1386.57	0.60351	2645	0.96496	1234.03	0.96016
1384.64	0.7754	1384.64	0.61071	2644	0.96493	1231.99	0.96053
1382.71	0.78037	1382.71	0.61822	2643	0.96491	1229.95	0.96098
1380.78	0.78524	1380.78	0.62586	2642	0.96487	1227.91	0.96159
1378.85	0.79009	1378.85	0.63403	2641	0.96483	1225.87	0.96225
1376.92	0.79476	1376.92	0.64197	2640	0.96478	1223.83	0.96283
1375	0.79932	1375	0.64958	2639	0.96473	1221.8	0.9633
1373.07	0.80378	1373.07	0.65692	2638	0.9647	1219.76	0.96373
1371.14	0.80817	1371.14	0.66452	2637	0.96469	1217.72	0.96412
1369.21	0.8124	1369.21	0.67241	2636	0.96469	1215.68	0.96438
1367.28	0.81655	1367.28	0.67993	2635	0.96468	1213.64	0.96452
1365.35	0.82056	1365.35	0.68706	2634	0.96465	1211.6	0.96473
1363.43	0.8244	1363.43	0.69468	2633	0.9646	1209.56	0.96512
1361.5	0.82825	1361.5	0.70197	2632	0.96455	1207.52	0.96557
1359.57	0.83209	1359.57	0.70897	2631	0.96451	1205.48	0.96595
1357.64	0.83575	1357.64	0.71605	2630	0.96448	1203.44	0.96611
1355.71	0.83917	1355.71	0.72281	2629	0.96445	1201.4	0.96617
1353.78	0.84252	1353.78	0.72932	2628	0.96443	1199.36	0.96632
1351.86	0.84579	1351.86	0.73598	2627	0.96442	1197.32	0.9665
1349.93	0.84899	1349.93	0.74224	2626	0.96441	1195.28	0.96684
1348	0.8522	1348	0.7482	2625	0.9644	1193.24	0.96742
1346.07	0.85521	1346.07	0.75393	2624	0.96439	1191.2	0.96795
1344.14	0.85825	1344.14	0.75928	2623	0.96438	1189.16	0.96826
1342.21	0.86121	1342.21	0.76455	2622	0.96436	1187.12	0.96836
1340.28	0.86402	1340.28	0.76995	2621	0.96434	1185.08	0.96833
1338.36	0.86673	1338.36	0.77489	2620	0.96432	1183.04	0.96823
1336.43	0.86949	1336.43	0.77953	2619	0.9643	1181	0.96818
1334.5	0.87218	1334.5	0.78419	2618	0.96428	1178.96	0.96849
1332.57	0.87485	1332.57	0.78874	2617	0.96425	1176.92	0.96915
1330.64	0.8773	1330.64	0.79323	2616	0.96422	1174.88	0.96964
1328.71	0.87952	1328.71	0.79778	2615	0.96419	1172.84	0.96984
1326.79	0.88172	1326.79	0.80212	2614	0.96416	1170.8	0.96981
1324.86	0.88392	1324.86	0.80605	2613	0.96414	1168.76	0.96974
1322.93	0.88598	1322.93	0.81002	2612	0.96412	1166.72	0.96994
1321	0.88794	1321	0.81392	2611	0.96411	1164.68	0.97029
1319.07	0.8899	1319.07	0.8173	2610	0.9641	1162.64	0.9705
1317.14	0.89184	1317.14	0.82075	2609	0.96409	1160.6	0.97077
1315.21	0.8936	1315.21	0.82415	2608	0.96407	1158.56	0.97106
1313.29	0.89539	1313.29	0.82728	2607	0.96405	1156.52	0.97117
1311.36	0.89712	1311.36	0.83067	2606	0.96404	1154.48	0.97121
1309.43	0.89867	1309.43	0.83405	2605	0.96403	1152.44	0.97121
1307.5	0.9002	1307.5	0.83714	2604	0.96402	1150.4	0.97116
1305.57	0.90175	1305.57	0.84039	2603	0.964	1148.36	0.97124
1303.64	0.90324	1303.64	0.84366	2602	0.96398	1146.33	0.97147
1301.71	0.90477	1301.71	0.84691	2601	0.96396	1144.29	0.9717
1299.79	0.90627	1299.79	0.85002	2600	0.96394	1142.25	0.97161
1297.86	0.90782	1297.86	0.85297	2599	0.96393	1140.21	0.9714
1295.93	0.90913	1295.93	0.85573	2598	0.96392	1138.17	0.97163
1294	0.91046	1294	0.85847	2597	0.96391	1136.13	0.97197
1292.07	0.91191	1292.07	0.8611	2596	0.96391	1134.09	0.97198
1290.14	0.91325	1290.14	0.86368	2595	0.9639	1132.05	0.97245
1288.22	0.9143	1288.22	0.86618	2594	0.96388	1130.01	0.97345
1286.29	0.91527	1286.29	0.8687	2593	0.96387	1127.97	0.97366
1284.36	0.91615	1284.36	0.87109	2592	0.96386	1125.93	0.9732
1282.43	0.91703	1282.43	0.87352	2591	0.96384	1123.89	0.9733
1280.5	0.91803	1280.5	0.87563	2590	0.96382	1121.85	0.97377
1278.57	0.91922	1278.57	0.87755	2589	0.9638	1119.81	0.9738
1276.64	0.92036	1276.64	0.8797	2588	0.96378	1117.77	0.97351
1274.72	0.92145	1274.72	0.88207	2587	0.96376	1115.73	0.97339
1272.79	0.92245	1272.79	0.88428	2586	0.96375	1113.69	0.97333
1270.86	0.92356	1270.86	0.88619	2585	0.96373	1111.65	0.97314
1268.93	0.92466	1268.93	0.8879	2584	0.96371	1109.61	0.97314
1267	0.92561	1267	0.8898	2583	0.9637	1107.57	0.97329
1265.07	0.92655	1265.07	0.89169	2582	0.96368	1105.53	0.973
1263.15	0.92758	1263.15	0.8934	2581	0.96367	1103.49	0.97196
1261.22	0.92851	1261.22	0.89508	2580	0.96366	1101.45	0.97035
1259.29	0.92946	1259.29	0.89685	2579	0.96364	1099.41	0.96859
1257.36	0.93044	1257.36	0.89852	2578	0.96362	1097.37	0.96688
1255.43	0.93131	1255.43	0.90025	2577	0.9636	1095.33	0.96479
1253.5	0.93205	1253.5	0.90191	2576	0.96358	1093.29	0.96156
1251.58	0.93275	1251.58	0.90338	2575	0.96356	1091.25	0.95712
1249.65	0.93335	1249.65	0.90474	2574	0.96355	1089.21	0.9532
1247.72	0.93402	1247.72	0.90638	2573	0.96353	1087.17	0.95138
1245.79	0.93478	1245.79	0.90777	2572	0.96352	1085.13	0.95064
1243.86	0.93545	1243.86	0.90912	2571	0.96351	1083.09	0.94946
1241.93	0.93614	1241.93	0.91037	2570	0.96349	1081.05	0.94771
1240	0.93695	1240	0.91148	2569	0.96348	1079.01	0.94583
1238.08	0.93769	1238.08	0.91266	2568	0.96345	1076.97	0.94434
1236.15	0.93838	1236.15	0.91425	2567	0.96343	1074.93	0.94379
1234.22	0.93895	1234.22	0.91576	2566	0.96341	1072.9	0.94433
1232.29	0.93968	1232.29	0.91719	2565	0.96339	1070.86	0.9459
1230.36	0.9404	1230.36	0.91835	2564	0.96339	1068.82	0.94828
1228.43	0.94105	1228.43	0.91942	2563	0.96338	1066.78	0.95071
1226.51	0.94181	1226.51	0.92048	2562	0.96338	1064.74	0.95306
1224.58	0.94264	1224.58	0.92163	2561	0.96336	1062.7	0.95558
1222.65	0.94319	1222.65	0.92278	2560	0.96334	1060.66	0.95794
1220.72	0.94374	1220.72	0.92391	2559	0.96331	1058.62	0.96027
1218.79	0.94434	1218.79	0.92499	2558	0.96328	1056.58	0.96252
1216.86	0.94501	1216.86	0.92613	2557	0.96326	1054.54	0.96396
1214.93	0.94571	1214.93	0.92716	2556	0.96324	1052.5	0.96448
1213.01	0.94638	1213.01	0.92811	2555	0.96322	1050.46	0.96473
1211.08	0.94691	1211.08	0.92904	2554	0.9632	1048.42	0.96548
1209.15	0.94737	1209.15	0.93005	2553	0.96318	1046.38	0.96636
1207.22	0.94785	1207.22	0.93084	2552	0.96315	1044.34	0.96659
1205.29	0.94861	1205.29	0.93156	2551	0.96312	1042.3	0.96675
1203.36	0.9493	1203.36	0.93245	2550	0.96309	1040.26	0.96762
1201.43	0.94985	1201.43	0.93344	2549	0.96306	1038.22	0.96875
1199.51	0.95037	1199.51	0.93426	2548	0.96305	1036.18	0.96928
1197.58	0.95098	1197.58	0.93507	2547	0.96304	1034.14	0.969
1195.65	0.95152	1195.65	0.93579	2546	0.96303	1032.1	0.96871
1193.72	0.95201	1193.72	0.93656	2545	0.96302	1030.06	0.96895
1191.79	0.95237	1191.79	0.93727	2544	0.963	1028.02	0.96923
1189.86	0.95273	1189.86	0.93795	2543	0.96297	1025.98	0.96934
1187.93	0.95304	1187.94	0.93851	2542	0.96294	1023.94	0.96953
1186.01	0.95336	1186.01	0.93919	2541	0.96291	1021.9	0.96963
1184.08	0.95371	1184.08	0.93985	2540	0.9629	1019.86	0.96931
1182.15	0.95406	1182.15	0.94031	2539	0.96289	1017.82	0.96871
1180.22	0.95438	1180.22	0.94082	2538	0.96288	1015.78	0.96872
1178.29	0.95469	1178.29	0.9415	2537	0.96286	1013.74	0.96947
1176.37	0.95509	1176.37	0.94202	2536	0.96284	1011.7	0.96966
1174.44	0.9555	1174.44	0.94271	2535	0.96282	1009.66	0.96873
1172.51	0.95586	1172.51	0.94345	2534	0.96281	1007.62	0.96798
1170.58	0.95629	1170.58	0.94415	2533	0.96281	1005.58	0.96808
1168.65	0.95663	1168.65	0.94458	2532	0.96281	1003.54	0.96819
1166.72	0.95714	1166.72	0.94487	2531	0.9628	1001.5	0.96781
1164.79	0.95781	1164.79	0.94529	2530	0.96279	999.465	0.96706
1162.87	0.95836	1162.87	0.94597	2529	0.9628	997.425	0.96632
1160.94	0.95878	1160.94	0.94663	2528	0.96282	995.386	0.96603
1159.01	0.95919	1159.01	0.94741	2527	0.96282	993.346	0.96609
1157.08	0.9595	1157.08	0.94839	2526	0.9628	991.306	0.96579
1155.15	0.95999	1155.15	0.9491	2525	0.96276	989.266	0.96502
1153.22	0.9604	1153.22	0.94958	2524	0.96272	987.227	0.96466
1151.3	0.96091	1151.3	0.95019	2523	0.9627	985.187	0.96475
1149.37	0.96145	1149.37	0.95095	2522	0.96269	983.147	0.96458
1147.44	0.96188	1147.44	0.95185	2521	0.96269	981.108	0.96435
1145.51	0.96211	1145.51	0.95253	2520	0.96269	979.068	0.96442
1143.58	0.96236	1143.58	0.95309	2519	0.96268	977.028	0.96443
1141.65	0.96266	1141.65	0.95378	2518	0.96263	974.988	0.9641
1139.72	0.96314	1139.72	0.95457	2517	0.96256	972.949	0.96359
1137.8	0.96374	1137.8	0.9552	2516	0.9625	970.909	0.96313
1135.87	0.96423	1135.87	0.95599	2515	0.96245	968.869	0.96284
1133.94	0.96447	1133.94	0.95662	2514	0.96244	966.829	0.96253
1132.01	0.9647	1132.01	0.95708	2513	0.96244	964.79	0.96212
1130.08	0.96489	1130.08	0.95752	2512	0.96246	962.75	0.96146
1128.15	0.96518	1128.15	0.95802	2511	0.96248	960.71	0.9605
1126.22	0.96542	1126.22	0.95857	2510	0.96247	958.671	0.95982
1124.3	0.96567	1124.3	0.95892	2509	0.96244	956.631	0.95976
1122.37	0.9659	1122.37	0.95935	2508	0.9624	954.591	0.95959
1120.44	0.96627	1120.44	0.95991	2507	0.96238	952.551	0.95886
1118.51	0.96649	1118.51	0.96045	2506	0.96236	950.512	0.95822
1116.58	0.9668	1116.58	0.96084	2505	0.96235	948.472	0.95797
1114.65	0.96696	1114.65	0.96133	2504	0.96232	946.432	0.95777
1112.72	0.96705	1112.72	0.96198	2503	0.96229	944.393	0.95725
1110.8	0.96715	1110.8	0.96237	2502	0.96228	942.353	0.95644
1108.87	0.96742	1108.87	0.96277	2501	0.96229	940.313	0.95567
1106.94	0.96739	1106.94	0.96321	2500	0.96232	938.273	0.95505
1105.01	0.96749	1105.01	0.96363	2499	0.96235	936.234	0.95454
1103.08	0.96766	1103.08	0.96393	2498	0.96235	934.194	0.95427
1101.15	0.96793	1101.15	0.96432	2497	0.96234	932.154	0.95396
1099.23	0.96794	1099.23	0.96445	2496	0.96233	930.114	0.9533
1097.3	0.96813	1097.3	0.9645	2495	0.96232	928.075	0.95278
1095.37	0.968	1095.37	0.9643	2494	0.96232	926.035	0.95218
1093.44	0.968	1093.44	0.96375	2493	0.96234	923.995	0.95108
1091.51	0.96792	1091.51	0.96337	2492	0.96239	921.956	0.95025
1089.58	0.96768	1089.58	0.96351	2491	0.96244	919.916	0.95
1087.65	0.96563	1087.65	0.9636	2490	0.96247	917.876	0.94918
1085.73	0.95668	1085.73	0.96374	2489	0.96246	915.836	0.94757
1083.8	0.93876	1083.8	0.96411	2488	0.96243	913.797	0.94643
1081.87	0.93689	1081.87	0.96493	2487	0.96241	911.757	0.94587
1079.94	0.95233	1079.94	0.96594	2486	0.96241	909.717	0.9453
1078.01	0.96088	1078.01	0.96674	2485	0.96242	907.677	0.94492
1076.08	0.96368	1076.08	0.96708	2484	0.96246	905.638	0.94473
1074.16	0.96476	1074.16	0.96754	2483	0.96251	903.598	0.94387
1072.23	0.96548	1072.23	0.96801	2482	0.96257	901.558	0.94217
1070.3	0.9659	1070.3	0.96831	2481	0.9626	899.519	0.9405
1068.37	0.96637	1068.37	0.96856	2480	0.96263	897.479	0.93935
1066.44	0.96668	1066.44	0.96896	2479	0.96265	895.439	0.93799
1064.51	0.96701	1064.51	0.96955	2478	0.96267	893.399	0.93568
1062.59	0.96703	1062.59	0.96994	2477	0.96266	891.36	0.93284
1060.66	0.96729	1060.66	0.97012	2476	0.96265	889.32	0.92923
1058.73	0.96751	1058.73	0.97059	2475	0.96263	887.28	0.92193
1056.8	0.96771	1056.8	0.9709	2474	0.96261	885.24	0.90516
1054.87	0.9679	1054.87	0.97103	2473	0.9626	883.201	0.87411
1052.94	0.96796	1052.94	0.97088	2472	0.96261	881.161	0.83259
1051.01	0.96812	1051.01	0.97113	2471	0.96262	879.121	0.79224
1049.09	0.96848	1049.09	0.9718	2470	0.96263	877.082	0.76237
1047.16	0.96857	1047.16	0.97217	2469	0.96263	875.042	0.74624
1045.23	0.96859	1045.23	0.9725	2468	0.96263	873.002	0.7439
1043.3	0.96869	1043.3	0.97291	2467	0.96264	870.962	0.75175
1041.37	0.96893	1041.37	0.97308	2466	0.96265	868.923	0.76279
1039.44	0.96902	1039.44	0.97333	2465	0.96267	866.883	0.77182
1037.52	0.96902	1037.52	0.97364	2464	0.96269	864.843	0.77839
1035.59	0.96902	1035.59	0.97389	2463	0.96271	862.804	0.78447
1033.66	0.96891	1033.66	0.97414	2462	0.9627	860.764	0.79191
1031.73	0.96873	1031.73	0.97443	2461	0.96268	858.724	0.80156
1029.8	0.96873	1029.8	0.97436	2460	0.96266	856.684	0.81429
1027.87	0.96868	1027.87	0.97437	2459	0.96266	854.645	0.82992
1025.94	0.96867	1025.94	0.97455	2458	0.96267	852.605	0.84585
1024.02	0.96865	1024.02	0.97469	2457	0.96268	850.565	0.85997
1022.09	0.96874	1022.09	0.97498	2456	0.9627	848.525	0.87246
1020.16	0.96892	1020.16	0.97511	2455	0.9627	846.486	0.88303
1018.23	0.96897	1018.23	0.97528	2454	0.9627	844.446	0.89012
1016.3	0.96894	1016.3	0.9756	2453	0.9627	842.406	0.89421
1014.37	0.96902	1014.37	0.97563	2452	0.9627	840.367	0.89714
1012.45	0.96914	1012.45	0.97576	2451	0.9627	838.327	0.89977
1010.52	0.96926	1010.52	0.976	2450	0.96269	836.287	0.9019
1008.59	0.96932	1008.59	0.97626	2449	0.96268	834.247	0.90282
1006.66	0.96944	1006.66	0.97653	2448	0.96267	832.208	0.90277
1004.73	0.96976	1004.73	0.97682	2447	0.96265	830.168	0.90332
1002.8	0.97009	1002.8	0.97701	2446	0.96263	828.128	0.90526
1000.87	0.97031	1000.87	0.97716	2445	0.96262	826.088	0.90681
998.946	0.97063	998.946	0.97736	2444	0.96262	824.049	0.90659
997.017	0.97095	997.017	0.97771	2443	0.96262	822.009	0.90605
995.089	0.97119	995.089	0.97776	2442	0.96263	819.969	0.90613
993.16	0.97151	993.16	0.97781	2441	0.96262	817.93	0.90594
991.232	0.97191	991.232	0.97799	2440	0.96262	815.89	0.9052
989.303	0.97231	989.303	0.9783	2439	0.9626	813.85	0.90452
987.375	0.97262	987.375	0.97875	2438	0.96259	811.81	0.90429
985.447	0.97274	985.447	0.97921	2437	0.96258	809.771	0.9042
983.518	0.97282	983.518	0.97938	2436	0.96258	807.731	0.90431
981.59	0.97311	981.59	0.97956	2435	0.96257	805.691	0.90523
979.661	0.97355	979.661	0.97963	2434	0.96257	803.652	0.90598
977.733	0.97394	977.733	0.97979	2433	0.96257	801.612	0.90483
975.804	0.9742	975.804	0.97996	2432	0.96256	799.572	0.90262
973.876	0.9744	973.876	0.98014	2431	0.96256	797.532	0.90148
971.947	0.97471	971.947	0.98028	2430	0.96255	795.493	0.90154
970.019	0.97494	970.019	0.98062	2429	0.96254	793.453	0.90182
968.09	0.97507	968.09	0.98083	2428	0.96254	791.413	0.90206
966.162	0.97534	966.162	0.98103	2427	0.96254	789.373	0.90208
964.233	0.97569	964.233	0.98119	2426	0.96254	787.334	0.90176
962.305	0.9759	962.305	0.98166	2425	0.96253	785.294	0.90166
960.376	0.97609	960.376	0.98181	2424	0.96252	783.254	0.90208
958.448	0.97652	958.448	0.98183	2423	0.96252	781.215	0.902
956.519	0.97691	956.519	0.9819	2422	0.96251	779.175	0.90081
954.591	0.97711	954.591	0.98193	2421	0.9625	777.135	0.89952
952.663	0.97749	952.663	0.98206	2420	0.9625	775.095	0.89879
950.734	0.97793	950.734	0.98224	2419	0.96251	773.056	0.89815
948.806	0.97821	948.806	0.98218	2418	0.96253	771.016	0.89792
946.877	0.97859	946.877	0.98233	2417	0.96255	768.976	0.89849
944.949	0.97894	944.949	0.98256	2416	0.96255	766.936	0.89807
943.02	0.97916	943.02	0.98268	2415	0.96252	764.897	0.89604
941.092	0.97944	941.092	0.9828	2414	0.96247	762.857	0.89422
939.163	0.9798	939.163	0.98318	2413	0.96243	760.817	0.89315
937.235	0.98009	937.235	0.98358	2412	0.9624	758.778	0.89163
935.306	0.98029	935.306	0.98366	2411	0.9624	756.738	0.8888
933.378	0.98043	933.378	0.98368	2410	0.96241	754.698	0.88533
931.449	0.98077	931.449	0.98394	2409	0.96244	752.658	0.88201
929.521	0.98104	929.521	0.98408	2408	0.96246	750.619	0.87845
927.592	0.98133	927.592	0.98433	2407	0.96247	748.579	0.87435
925.664	0.98155	925.664	0.98466	2406	0.96248	746.539	0.87076
923.736	0.98167	923.736	0.98494	2405	0.96249	744.5	0.86927
921.807	0.98187	921.807	0.98502	2404	0.9625	742.46	0.8694
919.879	0.98203	919.879	0.98505	2403	0.96247	740.42	0.86926
917.95	0.98203	917.95	0.98523	2402	0.96242	738.38	0.86872
916.022	0.98224	916.022	0.98551	2401	0.96239	736.341	0.8691
914.093	0.98238	914.093	0.98561	2400	0.96239	734.301	0.87008
912.165	0.98235	912.165	0.98588	2399	0.96243	732.261	0.86993
910.236	0.98151	910.236	0.98599	2398	0.96246	730.221	0.86821
908.308	0.98094	908.308	0.98625	2397	0.96248	728.182	0.86556
906.379	0.9816	906.379	0.98638	2396	0.9625	726.142	0.86272
904.451	0.98226	904.451	0.98653	2395	0.96249	724.102	0.86069
902.522	0.98246	902.522	0.98678	2394	0.96246	722.063	0.86028
900.594	0.98265	900.594	0.98701	2393	0.9624	720.023	0.86098
898.665	0.98285	898.665	0.98707	2392	0.96234	717.983	0.86084
896.737	0.98285	896.737	0.98707	2391	0.96232	715.943	0.85925
894.808	0.9826	894.808	0.9868	2390	0.96232	713.904	0.85803
892.88	0.98244	892.88	0.98638	2389	0.96233	711.864	0.85783
890.952	0.98229	890.952	0.98575	2388	0.96232	709.824	0.85736
889.023	0.98195	889.023	0.98301	2387	0.9623	707.784	0.85654
887.095	0.9812	887.095	0.97137	2386	0.96227	705.745	0.8563
885.166	0.98	885.166	0.94667	2385	0.96223	703.705	0.85628
883.238	0.97868	883.238	0.91863	2384	0.9622	701.665	0.85536
881.309	0.97726	881.309	0.89468	2383	0.96218	699.626	0.85363
879.381	0.97545	879.381	0.86972	2382	0.96218	697.586	0.85246
877.452	0.97297	877.452	0.84353	2381	0.96218	695.546	0.85196
875.524	0.96902	875.524	0.81955	2380	0.96217	693.506	0.85129
873.595	0.96216	873.596	0.80207	2379	0.96217	691.467	0.85057
871.667	0.95117	871.667	0.79811	2378	0.96217	689.427	0.85012
869.739	0.93601	869.739	0.81459	2377	0.96216	687.387	0.84941
867.81	0.91661	867.81	0.84399	2376	0.96214	685.347	0.84834
865.881	0.8943	865.882	0.87187	2375	0.96208	683.308	0.84827
863.953	0.87105	863.953	0.89437	2374	0.96197	681.268	0.84943
862.025	0.84841	862.025	0.91346	2373	0.96182	679.228	0.85015
860.096	0.82731	860.096	0.92906	2372	0.96166	677.189	0.84983
858.168	0.8102	858.168	0.94122	2371	0.96153	675.149	0.84957
856.239	0.7996	856.239	0.95033	2370	0.96145	673.109	0.85001
854.311	0.79976	854.311	0.95755	2369	0.96141	671.069	0.85073
852.382	0.81368	852.382	0.963	2368	0.96139	669.03	0.85151
850.454	0.839	850.454	0.96476	2367	0.96139	666.99	0.85144
848.525	0.86716	848.525	0.96062	2366	0.96141	664.95	0.85082
846.597	0.89167	846.597	0.96142	2365	0.96141	662.911	0.85099
844.668	0.90014	844.668	0.96846	2364	0.96139	660.871	0.85132
842.74	0.9014	842.74	0.97214	2363	0.96136	658.831	0.85105
840.812	0.91536	840.812	0.97362	2362	0.96131	656.791	0.85061
838.883	0.93042	838.883	0.97545	2361	0.96124	654.752	0.84986
836.955	0.94082	836.955	0.97761	2360	0.96118	652.712	0.8486
835.026	0.94854	835.026	0.97944	2359	0.96112	650.672	0.84781
833.098	0.95464	833.098	0.98079	2358	0.96107
831.169	0.95914	831.169	0.98157	2357	0.961
829.241	0.96292	829.241	0.98225	2356	0.96092
827.312	0.96617	827.312	0.983	2355	0.96083
825.384	0.96884	825.384	0.98352	2354	0.96075
823.455	0.97081	823.455	0.98405	2353	0.96072
821.527	0.97254	821.527	0.98458	2352	0.96076
819.598	0.97394	819.598	0.98487	2351	0.96082
817.67	0.97526	817.67	0.98504	2350	0.96085
815.741	0.97622	815.741	0.98531	2349	0.96083
813.813	0.97699	813.813	0.98554	2348	0.96078
811.885	0.97772	811.885	0.98581	2347	0.96074
809.956	0.97855	809.956	0.98603	2346	0.96072
808.028	0.97907	808.028	0.98633	2345	0.96073
806.099	0.97966	806.099	0.98663	2344	0.96074
804.171	0.98028	804.171	0.98689	2343	0.96072
802.242	0.98085	802.242	0.98694	2342	0.96068
800.314	0.98135	800.314	0.98699	2341	0.96065
798.385	0.98173	798.385	0.98711	2340	0.96063
796.457	0.98204	796.457	0.98718	2339	0.96062
794.528	0.98244	794.528	0.98731	2338	0.96062
792.6	0.98266	792.6	0.98758	2337	0.96062
790.671	0.98287	790.671	0.98775	2336	0.96063
788.743	0.98318	788.743	0.98798	2335	0.96063
786.814	0.98349	786.814	0.9881	2334	0.96061
784.886	0.98384	784.886	0.98809	2333	0.96059
782.957	0.98419	782.957	0.98793	2332	0.96057
781.029	0.98433	781.029	0.98806	2331	0.96059
779.101	0.98446	779.101	0.98836	2330	0.96061
777.172	0.98453	777.172	0.98828	2329	0.96063
775.244	0.98471	775.244	0.98813	2328	0.96063
773.315	0.985	773.315	0.98844	2327	0.96059
771.387	0.98515	771.387	0.98877	2326	0.96051
769.458	0.98503	769.458	0.98886	2325	0.96041
767.53	0.98507	767.53	0.98924	2324	0.96033
765.601	0.98527	765.601	0.9895	2323	0.96031
763.673	0.98545	763.673	0.98962	2322	0.96034
761.744	0.98562	761.744	0.98981	2321	0.96041
759.816	0.98572	759.816	0.99019	2320	0.96048
757.887	0.98575	757.888	0.99026	2319	0.96053
755.959	0.98565	755.959	0.99025	2318	0.96053
754.03	0.98577	754.03	0.99045	2317	0.9605
752.102	0.98603	752.102	0.99075	2316	0.96044
750.173	0.98608	750.174	0.99103	2315	0.96042
748.245	0.98613	748.245	0.991	2314	0.96046
746.317	0.9862	746.317	0.9911	2313	0.9606
744.388	0.98641	744.388	0.99118	2312	0.96081
742.46	0.98659	742.46	0.99128	2311	0.96103
740.531	0.98659	740.531	0.99111	2310	0.9612
738.603	0.9867	738.603	0.99105	2309	0.96131
736.674	0.98679	736.674	0.9908	2308	0.96138
734.746	0.98688	734.746	0.99045	2307	0.96141
732.817	0.98704	732.817	0.99038	2306	0.96138
730.889	0.9873	730.889	0.99091	2305	0.96134
728.96	0.9874	728.96	0.99117	2304	0.96127
727.032	0.98734	727.032	0.99116	2303	0.96121
725.104	0.98714	725.104	0.99076	2302	0.96119
723.175	0.98684	723.175	0.98991	2301	0.96126
721.246	0.98577	721.247	0.98823	2300	0.96135
719.318	0.98334	719.318	0.98451	2299	0.96141
717.39	0.97778	717.39	0.97547	2298	0.96139
715.461	0.96073	715.461	0.95621	2297	0.96132
713.533	0.93195	713.533	0.92905	2296	0.96124
711.604	0.92947	711.604	0.92076	2295	0.96115
709.676	0.95497	709.676	0.94171	2294	0.96103
707.747	0.97133	707.747	0.96327	2293	0.96085
705.819	0.97686	705.819	0.97438	2292	0.96067
703.89	0.97626	703.89	0.97987	2291	0.96051
701.962	0.96523	701.962	0.98325	2290	0.96039
700.033	0.95122	700.033	0.98535	2289	0.96032
698.105	0.9598	698.105	0.9866	2288	0.96027
696.177	0.97404	696.177	0.98761	2287	0.96025
694.248	0.97949	694.248	0.98845	2286	0.96022
692.319	0.98128	692.32	0.98885	2285	0.96019
690.391	0.98214	690.391	0.98932	2284	0.96016
688.463	0.98277	688.463	0.98965	2283	0.96012
686.534	0.98326	686.534	0.98981	2282	0.96007
684.606	0.98344	684.606	0.98971	2281	0.96004
682.677	0.98365	682.677	0.98918	2280	0.96002
680.749	0.98396	680.749	0.98869	2279	0.95997
678.82	0.9844	678.82	0.98886	2278	0.95986
676.892	0.98472	676.892	0.98975	2277	0.95975
674.963	0.98495	674.963	0.9907	2276	0.95969
673.035	0.98498	673.035	0.99128	2275	0.95971
671.106	0.98507	671.106	0.99178	2274	0.95975
669.178	0.98509	669.178	0.99208	2273	0.95982
667.25	0.98506	667.25	0.99197	2272	0.95989
665.321	0.9855	665.321	0.99202	2271	0.95996
663.393	0.98586	663.393	0.99213	2270	0.96
661.464	0.9857	661.464	0.99211	2269	0.96002
659.536	0.98562	659.536	0.99224	2268	0.96004
657.607	0.98569	657.607	0.99251	2267	0.96006
655.679	0.98577	655.679	0.99249	2266	0.96002
653.75	0.98589	653.75	0.99247	2265	0.95994
651.822	0.98601	651.822	0.99267	2264	0.95984
				2263	0.95978
				2262	0.95975
				2261	0.95973
				2260	0.95968
				2259	0.9596
				2258	0.95954
				2257	0.95951
				2256	0.95954
				2255	0.95958
				2254	0.95958
				2253	0.95955
				2252	0.9595
				2251	0.95944
				2250	0.95938
				2249	0.95933
				2248	0.95927
				2247	0.95921
				2246	0.95914
				2245	0.9591
				2244	0.9591
				2243	0.95911
				2242	0.95911
				2241	0.95909
				2240	0.95906
				2239	0.95903
				2238	0.95899
				2237	0.95895
				2236	0.95891
				2235	0.95888
				2234	0.95886
				2233	0.95884
				2232	0.95882
				2231	0.95879
				2230	0.95875
				2229	0.95871
				2228	0.95868
				2227	0.95864
				2226	0.95861
				2225	0.95858
				2224	0.95857
				2223	0.95855
				2222	0.95853
				2221	0.95851
				2220	0.95849
				2219	0.95848
				2218	0.95847
				2217	0.95845
				2216	0.95843
				2215	0.9584
				2214	0.95837
				2213	0.95835
				2212	0.95833
				2211	0.9583
				2210	0.95827
				2209	0.95823
				2208	0.95819
				2207	0.95818
				2206	0.95817
				2205	0.95817
				2204	0.95814
				2203	0.95809
				2202	0.95801
				2201	0.95796
				2200	0.95795
				2199	0.95796
				2198	0.95796
				2197	0.95796
				2196	0.95795
				2195	0.95791
				2194	0.95786
				2193	0.95779
				2192	0.95775
				2191	0.95772
				2190	0.9577
				2189	0.95767
				2188	0.95761
				2187	0.95755
				2186	0.95749
				2185	0.95748
				2184	0.9575
				2183	0.95753
				2182	0.95752
				2181	0.9575
				2180	0.95749
				2179	0.95748
				2178	0.95742
				2177	0.95733
				2176	0.95723
				2175	0.95718
				2174	0.95716
				2173	0.95717
				2172	0.9572
				2171	0.95722
				2170	0.95723
				2169	0.95723
				2168	0.95727
				2167	0.95734
				2166	0.95738
				2165	0.95741
				2164	0.95743
				2163	0.95747
				2162	0.95748
				2161	0.95745
				2160	0.95742
				2159	0.95745
				2158	0.95756
				2157	0.95769
				2156	0.95779
				2155	0.95783
				2154	0.95783
				2153	0.95783
				2152	0.95781
				2151	0.95776
				2150	0.95769
				2149	0.95763
				2148	0.95764
				2147	0.9577
				2146	0.95778
				2145	0.95784
				2144	0.95787
				2143	0.95789
				2142	0.95791
				2141	0.95798
				2140	0.95807
				2139	0.95815
				2138	0.9582
				2137	0.95824
				2136	0.95826
				2135	0.95828
				2134	0.95829
				2133	0.95831
				2132	0.95835
				2131	0.95838
				2130	0.95839
				2129	0.95839
				2128	0.9584
				2127	0.95842
				2126	0.95844
				2125	0.95847
				2124	0.95849
				2123	0.95848
				2122	0.95846
				2121	0.95843
				2120	0.95842
				2119	0.95843
				2118	0.95846
				2117	0.9585
				2116	0.95853
				2115	0.95855
				2114	0.95854
				2113	0.95852
				2112	0.95849
				2111	0.95848
				2110	0.95848
				2109	0.95849
				2108	0.9585
				2107	0.95852
				2106	0.95851
				2105	0.9585
				2104	0.95847
				2103	0.95844
				2102	0.95842
				2101	0.9584
				2100	0.95839
				2099	0.95837
				2098	0.95836
				2097	0.95835
				2096	0.95835
				2095	0.95834
				2094	0.95832
				2093	0.95829
				2092	0.95827
				2091	0.95825
				2090	0.95823
				2089	0.9582
				2088	0.95817
				2087	0.95814
				2086	0.9581
				2085	0.95807
				2084	0.95807
				2083	0.95807
				2082	0.95807
				2081	0.95806
				2080	0.95804
				2079	0.95802
				2078	0.95799
				2077	0.95797
				2076	0.95795
				2075	0.95793
				2074	0.9579
				2073	0.95787
				2072	0.95785
				2071	0.95783
				2070	0.95781
				2069	0.95779
				2068	0.95777
				2067	0.95775
				2066	0.95774
				2065	0.95772
				2064	0.95771
				2063	0.9577
				2062	0.95768
				2061	0.95767
				2060	0.95765
				2059	0.95764
				2058	0.95763
				2057	0.95761
				2056	0.95759
				2055	0.95757
				2054	0.95756
				2053	0.95754
				2052	0.95752
				2051	0.95751
				2050	0.95749
				2049	0.95748
				2048	0.95747
				2047	0.95745
				2046	0.95744
				2045	0.95743
				2044	0.95742
				2043	0.95741
				2042	0.95739
				2041	0.95738
				2040	0.95737
				2039	0.95736
				2038	0.95735
				2037	0.95734
				2036	0.95733
				2035	0.95732
				2034	0.95731
				2033	0.95731
				2032	0.9573
				2031	0.9573
				2030	0.95729
				2029	0.95729
				2028	0.95728
				2027	0.95728
				2026	0.95727
				2025	0.95726
				2024	0.95726
				2023	0.95725
				2022	0.95724
				2021	0.95724
				2020	0.95723
				2019	0.95723
				2018	0.95722
				2017	0.95721
				2016	0.95721
				2015	0.9572
				2014	0.95719
				2013	0.95719
				2012	0.95718
				2011	0.95718
				2010	0.95718
				2009	0.95718
				2008	0.95718
				2007	0.95719
				2006	0.95719
				2005	0.9572
				2004	0.9572
				2003	0.95721
				2002	0.95721
[truncated: 1,352 more rows]

## Sheet: SIFig. 4
Spatial Frequency (Nyquist)	1/2 bit threshold	FRC
0	0.481305	0.999897
0.00406504	0.458151	0.999864
0.00813008	0.441784	0.999853
0.0121951	0.42835	0.999845
0.0162602	0.418994	0.999827
0.0203252	0.411682	0.999812
0.0243902	0.404477	0.999736
0.0284553	0.399243	0.99971
0.0325203	0.395031	0.999644
0.0365854	0.392042	0.999507
0.0406504	0.38902	0.999456
0.0447154	0.386427	0.999367
0.0487805	0.384332	0.999219
0.0528455	0.382617	0.998998
0.0569106	0.380668	0.998791
0.0609756	0.379054	0.998587
0.0650407	0.377595	0.998301
0.0691057	0.376367	0.997866
0.0731707	0.375057	0.997565
0.0772358	0.374276	0.99725
0.0813008	0.3733	0.996706
0.0853659	0.372246	0.996231
0.0894309	0.371272	0.995666
0.0934959	0.370431	0.994937
0.097561	0.369911	0.994255
0.101626	0.36896	0.993452
0.105691	0.368367	0.992568
0.109756	0.367852	0.9919
0.113821	0.367312	0.990607
0.117886	0.366548	0.98986
0.121951	0.365917	0.988638
0.126016	0.365584	0.987438
0.130081	0.364949	0.985873
0.134146	0.36457	0.984762
0.138211	0.364133	0.983526
0.142276	0.363749	0.982103
0.146341	0.363214	0.980445
0.150407	0.362738	0.979203
0.154472	0.362494	0.978055
0.158537	0.36208	0.976613
0.162602	0.361739	0.975371
0.166667	0.361356	0.973837
0.170732	0.361118	0.972439
0.174797	0.36076	0.971388
0.178862	0.360391	0.970007
0.182927	0.360153	0.968945
0.186992	0.359876	0.967797
0.191057	0.359608	0.965903
0.195122	0.359283	0.964375
0.199187	0.359073	0.963342
0.203252	0.358788	0.961671
0.207317	0.358532	0.960792
0.211382	0.358339	0.958569
0.215447	0.358161	0.956316
0.219512	0.357824	0.954531
0.223577	0.357561	0.952157
0.227642	0.357441	0.950404
0.231707	0.35719	0.949128
0.235772	0.357035	0.947591
0.239837	0.356852	0.944901
0.243902	0.35668	0.942087
0.247967	0.356452	0.938747
0.252033	0.356216	0.937903
0.256098	0.356029	0.936298
0.260163	0.355889	0.935121
0.264228	0.355697	0.932531
0.268293	0.355523	0.930247
0.272358	0.35547	0.927889
0.276423	0.355237	0.924721
0.280488	0.355011	0.923245
0.284553	0.354865	0.921943
0.288618	0.354781	0.921222
0.292683	0.354639	0.917554
0.296748	0.354477	0.915906
0.300813	0.354363	0.913355
0.304878	0.35424	0.911969
0.308943	0.354076	0.909315
0.313008	0.353895	0.907369
0.317073	0.353801	0.906215
0.321138	0.353667	0.902339
0.325203	0.353526	0.899153
0.329268	0.353408	0.896544
0.333333	0.353335	0.894038
0.337398	0.353168	0.891462
0.341463	0.353055	0.888711
0.345528	0.352963	0.885413
0.349593	0.352845	0.881117
0.353659	0.35273	0.878333
0.357724	0.352616	0.8749
0.361789	0.35253	0.87273
0.365854	0.352411	0.86912
0.369919	0.352295	0.864238
0.373984	0.352189	0.861252
0.378049	0.352108	0.857805
0.382114	0.351981	0.853434
0.386179	0.351873	0.852962
0.390244	0.351834	0.851793
0.394309	0.351713	0.847724
0.398374	0.351587	0.844089
0.402439	0.351543	0.83768
0.406504	0.351492	0.83529
0.410569	0.351349	0.83164
0.414634	0.351258	0.827339
0.418699	0.351168	0.822536
0.422764	0.351093	0.818796
0.426829	0.351019	0.812182
0.430894	0.350943	0.808885
0.434959	0.3509	0.805221
0.439024	0.350777	0.799062
0.443089	0.350663	0.797795
0.447154	0.350582	0.79259
0.45122	0.350554	0.789071
0.455285	0.350453	0.78253
0.45935	0.350369	0.780219
0.463415	0.350333	0.775526
0.46748	0.350227	0.770872
0.471545	0.350135	0.765033
0.47561	0.35005	0.757683
0.479675	0.350033	0.754635
0.48374	0.349933	0.751302
0.487805	0.349889	0.747311
0.49187	0.349834	0.740903
0.495935	0.349759	0.737203
0.5	0.349679	0.730932
0.504065	0.349606	0.726682
0.50813	0.34959	0.71941
0.512195	0.349488	0.710655
0.51626	0.349422	0.706075
0.520325	0.349347	0.698847
0.52439	0.349337	0.693114
0.528455	0.34922	0.682495
0.53252	0.349177	0.673231
0.536585	0.349115	0.665555
0.54065	0.349072	0.655626
0.544715	0.348993	0.649622
0.54878	0.348931	0.646629
0.552846	0.348906	0.643198
0.556911	0.348806	0.638145
0.560976	0.348775	0.631432
0.565041	0.348722	0.619363
0.569106	0.348716	0.615507
0.573171	0.348583	0.614989
0.577236	0.348554	0.612124
0.581301	0.348499	0.609584
0.585366	0.348453	0.600774
0.589431	0.348424	0.592262
0.593496	0.348345	0.583487
0.597561	0.348345	0.574729
0.601626	0.348261	0.571229
0.605691	0.348189	0.566819
0.609756	0.348146	0.559891
0.613821	0.348114	0.547831
0.617886	0.348056	0.539125
0.621951	0.348014	0.527135
0.626016	0.347995	0.523492
0.630081	0.347901	0.516488
0.634146	0.347846	0.511995
0.638211	0.347805	0.502017
0.642276	0.347783	0.496105
0.646341	0.347744	0.487375
0.650407	0.347679	0.483173
0.654472	0.347654	0.47693
0.658537	0.347605	0.468698
0.662602	0.347549	0.466308
0.666667	0.347517	0.457044
0.670732	0.347484	0.445459
0.674797	0.347443	0.438273
0.678862	0.347383	0.435487
0.682927	0.347336	0.428768
0.686992	0.347316	0.422168
0.691057	0.347267	0.41507
0.695122	0.347219	0.412003
0.699187	0.347199	0.406188
0.703252	0.347161	0.395892
0.707317	0.347095	0.391689
0.711382	0.347045	0.388813
0.715447	0.347042	0.378926
0.719512	0.346977	0.367661
0.723577	0.346965	0.355448
0.727642	0.346916	0.351064
0.731707	0.346883	0.343708
0.735772	0.346829	0.33319
0.739837	0.346776	0.32351
0.743902	0.346779	0.316808
0.747967	0.346718	0.310284
0.752033	0.346698	0.296939
0.756098	0.34667	0.294002
0.760163	0.346647	0.29011
0.764228	0.346609	0.287404
0.768293	0.346546	0.283151
0.772358	0.346507	0.274909
0.776423	0.346477	0.267214
0.780488	0.346455	0.261261
0.784553	0.346416	0.25589
0.788618	0.346401	0.250449
0.792683	0.346353	0.249401
0.796748	0.346292	0.24497
0.800813	0.346287	0.241367
0.804878	0.34625	0.236615
0.808943	0.346214	0.226107
0.813008	0.346189	0.217762
0.817073	0.346171	0.217173
0.821138	0.346133	0.212461
0.825203	0.346088	0.210094
0.829268	0.346053	0.20306
0.833333	0.346038	0.199115
0.837398	0.346004	0.190308
0.841463	0.345957	0.188631
0.845528	0.345926	0.183408
0.849593	0.345912	0.18142
0.853659	0.345873	0.179573
0.857724	0.345857	0.169599
0.861789	0.345838	0.161314
0.865854	0.345784	0.160467
0.869919	0.345754	0.155616
0.873984	0.345722	0.149759
0.878049	0.345708	0.145982
0.882114	0.345693	0.135783
0.886179	0.345658	0.132581
0.890244	0.34564	0.124704
0.894309	0.345596	0.120463
0.898374	0.345552	0.11802
0.902439	0.345529	0.121413
0.906504	0.345523	0.114546
0.910569	0.345491	0.113397
0.914634	0.345458	0.103569
0.918699	0.345458	0.101685
0.922764	0.345409	0.102073
0.926829	0.345363	0.100589
0.930894	0.345332	0.100991
0.934959	0.345321	0.100063
0.939024	0.345311	0.100113
0.943089	0.345274	0.0925573
0.947154	0.345252	0.0905388
0.95122	0.345243	0.0878348
0.955285	0.345207	0.0924488
0.95935	0.345159	0.0895995
0.963415	0.345149	0.0829296
0.96748	0.345141	0.0820634
0.971545	0.345104	0.0731069
0.97561	0.345076	0.0690327
0.979675	0.345069	0.0698413
0.98374	0.345048	0.065755
0.987805	0.345092	0.0666994
0.99187	0.345172	0.0635703
0.995935	0.345293	0.059321
1	0.345408	0.0585672

## Sheet: SIFig. 5
Spatial Frequency (Nyquist)	Fourier Shell Correlation
	ID 295	ID 94	ID 195	ID 19	1/2 bit threshold
0	0.999982	0.999935	0.999996	0.999946	0.289008
0.00588235	0.999976	0.999958	0.999997	0.999592	0.228166
0.0117647	0.999958	0.999973	0.999995	0.998967	0.204422
0.0176471	0.999916	0.99997	0.999991	0.99738	0.194437
0.0235294	0.999852	0.999953	0.999982	0.994278	0.189378
0.0294118	0.999757	0.999921	0.999966	0.990804	0.186401
0.0352941	0.999571	0.999858	0.999936	0.986992	0.183528
0.0411765	0.999197	0.999752	0.999877	0.98221	0.181593
0.0470588	0.998692	0.999648	0.999807	0.97714	0.180524
0.0529412	0.997996	0.999492	0.999701	0.971854	0.179614
0.0588235	0.997355	0.999321	0.999566	0.968974	0.178805
0.0647059	0.996569	0.999158	0.999419	0.965012	0.178234
0.0705882	0.995433	0.998953	0.999232	0.958654	0.177672
0.0764706	0.994122	0.998745	0.999036	0.950861	0.177069
0.0823529	0.992104	0.998432	0.998736	0.940839	0.1767
0.0882353	0.989414	0.99797	0.998307	0.933108	0.176393
0.0941176	0.986296	0.997327	0.997737	0.92612	0.176113
0.1	0.982591	0.996643	0.997088	0.918978	0.175844
0.105882	0.978561	0.995899	0.996352	0.913248	0.175611
0.111765	0.972778	0.994717	0.995224	0.902532	0.175384
0.117647	0.967463	0.993606	0.994143	0.894437	0.175171
0.123529	0.961739	0.992186	0.992711	0.887859	0.175023
0.129412	0.95586	0.990684	0.991198	0.88264	0.174873
0.135294	0.949659	0.989435	0.98993	0.877286	0.174742
0.141176	0.941484	0.987544	0.988055	0.867218	0.17459
0.147059	0.934294	0.985547	0.986136	0.857261	0.174465
0.152941	0.92549	0.983259	0.983916	0.847179	0.174361
0.158824	0.917697	0.981117	0.981817	0.837752	0.174247
0.164706	0.910879	0.979005	0.979757	0.828668	0.17416
0.170588	0.901718	0.976148	0.976947	0.818912	0.174076
0.176471	0.892673	0.973366	0.974161	0.814119	0.173992
0.182353	0.883448	0.969673	0.970492	0.803737	0.173919
0.188235	0.874188	0.965278	0.966203	0.791729	0.173832
0.194118	0.862022	0.959727	0.960699	0.781031	0.173768
0.2	0.851754	0.954807	0.955867	0.769647	0.173701
0.205882	0.843798	0.950939	0.952119	0.762474	0.173648
0.211765	0.831571	0.944508	0.945846	0.748969	0.173588
0.217647	0.8225	0.939642	0.941155	0.738441	0.173528
0.223529	0.812458	0.934465	0.936101	0.72563	0.173481
0.229412	0.801514	0.928702	0.930504	0.714171	0.173421
0.235294	0.792468	0.92309	0.925066	0.705355	0.173378
0.241176	0.780354	0.914632	0.916814	0.689374	0.173347
0.247059	0.767531	0.907342	0.909727	0.676979	0.173301
0.252941	0.754983	0.899304	0.901966	0.663178	0.173257
0.258824	0.744332	0.892958	0.895921	0.651683	0.173221
0.264706	0.733628	0.88772	0.890933	0.641582	0.173185
0.270588	0.721672	0.87984	0.883369	0.628478	0.173142
0.276471	0.711425	0.873623	0.87745	0.618269	0.173112
0.282353	0.697489	0.865005	0.86922	0.602666	0.173087
0.288235	0.685281	0.856536	0.861216	0.589788	0.17305
0.294118	0.673698	0.847454	0.852604	0.574882	0.173023
0.3	0.660949	0.838794	0.84433	0.561796	0.172991
0.305882	0.651005	0.833521	0.83936	0.554965	0.172961
0.311765	0.636338	0.823942	0.830327	0.538333	0.172939
0.317647	0.624495	0.81535	0.822185	0.527123	0.172914
0.323529	0.610541	0.805024	0.812223	0.513211	0.172893
0.329412	0.598946	0.796046	0.803688	0.501159	0.172868
0.335294	0.590041	0.790622	0.798547	0.49365	0.172842
0.341176	0.575078	0.779788	0.788328	0.477456	0.172818
0.347059	0.561581	0.770702	0.779887	0.468128	0.172801
0.352941	0.546606	0.759427	0.769174	0.453255	0.172781
0.358824	0.534288	0.749372	0.759619	0.440642	0.172758
0.364706	0.523515	0.742482	0.753165	0.43375	0.172741
0.370588	0.510732	0.731366	0.742741	0.419268	0.172722
0.376471	0.499143	0.723273	0.734913	0.410303	0.172701
0.382353	0.483477	0.712472	0.724592	0.397789	0.172687
0.388235	0.471643	0.701901	0.714398	0.387694	0.172669
0.394118	0.460209	0.691334	0.704205	0.375663	0.172655
0.4	0.448944	0.684269	0.697826	0.366237	0.172638
0.405882	0.440384	0.679393	0.693258	0.363915	0.17262
0.411765	0.42597	0.664182	0.678837	0.347287	0.172605
0.417647	0.415136	0.655291	0.670312	0.338636	0.172593
0.423529	0.402314	0.644917	0.660195	0.327147	0.17258
0.429412	0.391933	0.635431	0.65091	0.318525	0.172562
0.435294	0.384902	0.630687	0.646141	0.316822	0.17255
0.441176	0.371091	0.616187	0.632379	0.299982	0.172538
0.447059	0.361657	0.607485	0.624066	0.293024	0.172523
0.452941	0.350521	0.596453	0.613542	0.283478	0.172512
0.458824	0.341163	0.586434	0.603763	0.27442	0.1725
0.464706	0.332967	0.580714	0.598056	0.272512	0.172489
0.470588	0.321456	0.566652	0.584691	0.2591	0.172478
0.476471	0.314324	0.558658	0.576818	0.25287	0.172465
0.482353	0.303996	0.54719	0.565779	0.242921	0.172454
0.488235	0.295934	0.537362	0.55593	0.23722	0.172444
0.494118	0.286291	0.526383	0.544901	0.228807	0.172433
0.5	0.279402	0.517897	0.536447	0.221019	0.172424
0.505882	0.276986	0.516683	0.534765	0.224253	0.172413
0.511765	0.262986	0.495773	0.514861	0.206404	0.172404
0.517647	0.255971	0.485688	0.505077	0.201225	0.172394
0.523529	0.247949	0.47606	0.495773	0.195221	0.172385
0.529412	0.240433	0.467871	0.487539	0.189006	0.172376
0.535294	0.238008	0.466291	0.48526	0.192816	0.172367
0.541176	0.226219	0.447495	0.467395	0.177224	0.172359
0.547059	0.220285	0.438548	0.458535	0.172923	0.17235
0.552941	0.211085	0.426211	0.446306	0.165146	0.172341
0.558824	0.205459	0.41762	0.437718	0.160935	0.172333
0.564706	0.203222	0.415574	0.435167	0.165181	0.172325
0.570588	0.192324	0.397376	0.417564	0.150168	0.172317
0.576471	0.188164	0.389258	0.409153	0.148193	0.172312
0.582353	0.179639	0.376743	0.396677	0.140106	0.172303
0.588235	0.174256	0.36885	0.388636	0.136437	0.172294
0.594118	0.166632	0.35824	0.377959	0.131123	0.172288
0.6	0.162305	0.349213	0.368753	0.126665	0.172281
0.605882	0.165841	0.353442	0.371879	0.13735	0.172274
0.611765	0.151625	0.330389	0.34977	0.118621	0.172268
0.617647	0.147238	0.323629	0.343082	0.115977	0.172262
0.623529	0.141431	0.313293	0.332546	0.11159	0.172254
0.629412	0.136963	0.304233	0.323216	0.108288	0.172246
0.635294	0.14157	0.310838	0.328774	0.119687	0.172242
0.641176	0.128146	0.287919	0.306243	0.100985	0.172235
0.647059	0.124543	0.280521	0.298713	0.0992115	0.172229
0.652941	0.119088	0.270433	0.288651	0.094879	0.172224
0.658824	0.115476	0.261601	0.2796	0.0924498	0.172217
0.664706	0.119704	0.267342	0.284495	0.103588	0.172211
0.670588	0.107838	0.246853	0.264314	0.0861902	0.172206
0.676471	0.107324	0.24211	0.259073	0.0872637	0.1722
0.682353	0.100519	0.230103	0.246748	0.0815247	0.172195
0.688235	0.0975507	0.224183	0.240549	0.0805276	0.17219
0.694118	0.09441	0.216978	0.23307	0.078766	0.172185
0.7	0.0918376	0.209766	0.22536	0.0760745	0.172178
0.705882	0.101587	0.223053	0.237637	0.0939727	0.172173
0.711765	0.085486	0.196009	0.211024	0.0714713	0.17217
0.717647	0.0841094	0.191022	0.206087	0.0703853	0.172164
0.723529	0.0808283	0.183034	0.197806	0.0674643	0.172159
0.729412	0.0791416	0.177461	0.191655	0.0663431	0.172155
0.735294	0.0901967	0.193085	0.206535	0.0861311	0.17215
0.741176	0.0736596	0.165025	0.178751	0.063296	0.172145
0.747059	0.0729585	0.161948	0.17558	0.063769	0.17214
0.752941	0.0704947	0.155846	0.169067	0.0611006	0.172136
0.758824	0.0700242	0.151437	0.164219	0.0606389	0.172132
0.764706	0.0814187	0.166847	0.179165	0.0798066	0.172128
0.770588	0.0668459	0.140186	0.152344	0.0578147	0.172123
0.776471	0.0680831	0.140126	0.151715	0.0609021	0.172118
0.782353	0.0637074	0.132424	0.143389	0.0562685	0.172115
0.788235	0.0632887	0.12918	0.139937	0.0562938	0.172111
0.794118	0.0616345	0.124638	0.134967	0.0555232	0.172107
0.8	0.060273	0.119399	0.129258	0.0539887	0.172103
0.805882	0.0769215	0.143721	0.153441	0.0803176	0.172099
0.811765	0.0581362	0.112477	0.121765	0.0526307	0.172095
0.817647	0.0583342	0.110176	0.119749	0.0532286	0.172091
0.823529	0.0565105	0.105344	0.114736	0.0517887	0.172088
0.829412	0.0564004	0.103246	0.112298	0.0521786	0.172084
0.835294	0.0742474	0.129471	0.138784	0.0792128	0.17208
0.841176	0.0551308	0.0974212	0.105851	0.050925	0.172077
0.847059	0.0555985	0.0962263	0.104469	0.051998	0.172073
0.852941	0.0538493	0.0922808	0.100224	0.0499827	0.172069
0.858824	0.0546428	0.0914926	0.0992635	0.051335	0.172066
0.864706	0.0710384	0.116934	0.125219	0.0776707	0.172063
0.870588	0.0524914	0.0867948	0.094123	0.050689	0.17206
0.876471	0.055805	0.088896	0.0965132	0.0550515	0.172056
0.882353	0.0523655	0.0823011	0.0895209	0.0507136	0.172053
0.888235	0.0529804	0.0819361	0.0887184	0.0516136	0.172049
0.894118	0.0517851	0.0806892	0.0872285	0.051541	0.172047
0.9	0.0514075	0.0783169	0.0848802	0.0510284	0.172044
0.905882	0.0742461	0.111307	0.119131	0.0845278	0.17204
0.911765	0.0518633	0.0754645	0.0815496	0.0509103	0.172038
0.917647	0.0528146	0.0755988	0.0818414	0.0524332	0.172035
0.923529	0.051711	0.0730645	0.0791236	0.0512289	0.172031
0.929412	0.0525658	0.0730997	0.0790416	0.0523064	0.172028
0.935294	0.0751743	0.107317	0.114925	0.0867301	0.172025
0.941176	0.0524575	0.0718346	0.0774539	0.0532887	0.172023
0.947059	0.0542094	0.0732984	0.0792283	0.0557718	0.17202
0.952941	0.0521966	0.0704615	0.0763359	0.0535078	0.172017
0.958824	0.05349	0.0710414	0.0768083	0.0549296	0.172014
0.964706	0.0748429	0.104047	0.111774	0.0882932	0.172011
0.970588	0.0535354	0.0697933	0.0757028	0.0556293	0.172009
0.976471	0.058292	0.0746704	0.081314	0.0622987	0.172007
0.982353	0.0542675	0.0693596	0.0756008	0.0576982	0.172004
0.988235	0.0557518	0.0713098	0.0780919	0.0601791	0.172001
0.994118	0.0554683	0.0721484	0.0794869	0.0616734	0.171999
1	0.0558326	0.0716766	0.0791036	0.0616466	0.171996

[truncated: 10 more sheets: SIFig. 6, SIFig. 7, SIFig. 9a, SIFig. 9b, SIFig. 12a, SIFig. 13a, SIFig. 13b, SIFig. 14b, SIFig. 14d, SIFig. 15]
